# Supplementary material for: Prostate Cancer Progression Modeling Provides Insight into Dynamic Molecular Changes Associated with Progressive Disease States
Source: Cancer Res Commun. 2024 Oct 24;4(10):2783–98. doi: 10.1158/2767-9764.CRC-24-0210 (PMC11500312; doi:10.1158/2767-9764.CRC-24-0210)
Supplement: Supplementary Tables S2-4 — TCGA disease-related genes, states and paths. [file crc-24-0210_supplementary_tables_s2-4_suppst2-st4.xlsx]

## Sheet: S2_TCGA_selected_genes
TCGA data selected genes
CPNE6
SLC7A4
ERG
RPE65
IGSF1
KY
ADRA1A
MYOCD
SRD5A2
PGM5P2
PAK3
FAT3
FGF10
JPH4
COL4A6
DCHS2
MYH11
ANGPT1
C2orf88
C6orf186
HSPB8
SYNPO2
SYNM
SLC2A4
MYLK
GNAL
RAB9B
SORBS1
ABCC9
FLNA
MPP2
NECAB1
TNS1
ATP2B4
MSRB3
ZNF185
TSPAN18
MAMLD1
C3orf70
CAV1
EDNRA
AOC3
PRICKLE2

## Sheet: S3_TCGA_states
TCGA seven states
State 1 (149 samples)	State 2 (38 samples)	State 3 (163 samples)	State 4 (27 samples)	State 5 (60 samples)	State 6 (89 samples)	State 7 (23 samples)
TCGA-CH-5761-11	TCGA-CH-5768-11	TCGA-G9-6356-11	TCGA-CH-5767-01	TCGA-G9-6362-11	TCGA-2A-A8VT-01	TCGA-CH-5769-11
TCGA-CH-5767-11	TCGA-CH-5745-01	TCGA-2A-A8VO-01	TCGA-EJ-5518-01	TCGA-2A-A8VL-01	TCGA-CH-5740-01	TCGA-4L-AA1F-01
TCGA-EJ-7115-11	TCGA-EJ-5505-01	TCGA-2A-A8VX-01	TCGA-EJ-7125-01	TCGA-2A-A8VV-01	TCGA-CH-5741-01	TCGA-CH-5765-01
TCGA-EJ-7123-11	TCGA-EJ-5510-01	TCGA-2A-A8W1-01	TCGA-EJ-7782-01	TCGA-2A-AAYU-01	TCGA-CH-5752-01	TCGA-CH-5769-01
TCGA-EJ-7125-11	TCGA-EJ-7123-01	TCGA-2A-A8W3-01	TCGA-EJ-7788-01	TCGA-CH-5739-01	TCGA-CH-5764-01	TCGA-EJ-5514-01
TCGA-EJ-7314-11	TCGA-EJ-7318-01	TCGA-2A-AAYF-01	TCGA-EJ-8474-01	TCGA-CH-5744-01	TCGA-CH-5790-01	TCGA-EJ-7315-01
TCGA-EJ-7315-11	TCGA-EJ-A46E-01	TCGA-2A-AAYO-01	TCGA-FC-7961-01	TCGA-CH-5746-01	TCGA-CH-5791-01	TCGA-EJ-7784-01
TCGA-EJ-7317-11	TCGA-EJ-A6RA-01	TCGA-CH-5737-01	TCGA-G9-6348-01	TCGA-CH-5754-01	TCGA-EJ-5507-01	TCGA-HC-7081-01
TCGA-EJ-7321-11	TCGA-EJ-A7NJ-01	TCGA-CH-5748-01	TCGA-H9-7775-01	TCGA-CH-5766-01	TCGA-EJ-5525-01	TCGA-J9-A8CK-01
TCGA-EJ-7327-11	TCGA-EJ-A8FN-01	TCGA-CH-5750-01	TCGA-HC-7079-01	TCGA-CH-5768-01	TCGA-EJ-7314-01	TCGA-J9-A8CM-01
TCGA-EJ-7328-11	TCGA-FC-A8O0-01	TCGA-CH-5751-01	TCGA-HC-7736-01	TCGA-CH-5794-01	TCGA-EJ-7321-01	TCGA-KC-A4BV-01
TCGA-EJ-7330-11	TCGA-G9-6333-01	TCGA-CH-5753-01	TCGA-HC-7737-01	TCGA-EJ-5496-01	TCGA-EJ-7325-01	TCGA-KC-A7F6-01
TCGA-EJ-7331-11	TCGA-G9-6343-01	TCGA-CH-5761-01	TCGA-HC-7817-01	TCGA-EJ-5497-01	TCGA-EJ-8469-01	TCGA-KK-A6DY-01
TCGA-EJ-7781-11	TCGA-G9-6371-01	TCGA-CH-5772-01	TCGA-HC-8264-01	TCGA-EJ-5499-01	TCGA-EJ-A46F-01	TCGA-KK-A6E6-01
TCGA-EJ-7782-11	TCGA-G9-6494-01	TCGA-CH-5788-01	TCGA-HC-A76W-01	TCGA-EJ-5508-01	TCGA-EJ-A65B-01	TCGA-V1-A8WS-01
TCGA-EJ-7783-11	TCGA-G9-6499-01	TCGA-EJ-5494-01	TCGA-V1-A9OA-01	TCGA-EJ-5516-01	TCGA-EJ-A65D-01	TCGA-V1-A9O9-01
TCGA-EJ-7784-11	TCGA-HC-8258-01	TCGA-EJ-5504-01	TCGA-V1-A9Z8-01	TCGA-EJ-5521-01	TCGA-EJ-A65F-01	TCGA-V1-A9Z7-01
TCGA-EJ-7785-11	TCGA-HC-8261-01	TCGA-EJ-5519-01	TCGA-V1-A9ZR-01	TCGA-EJ-5522-01	TCGA-EJ-A7NF-01	TCGA-VP-A87C-01
TCGA-EJ-7786-11	TCGA-HC-A6AP-01	TCGA-EJ-7218-01	TCGA-VP-A878-01	TCGA-EJ-5524-01	TCGA-G9-6332-01	TCGA-XJ-A9DI-01
TCGA-EJ-7789-11	TCGA-HC-A6AS-01	TCGA-EJ-7312-01	TCGA-YL-A8SJ-01	TCGA-EJ-5526-01	TCGA-G9-6354-01	TCGA-XQ-A8TB-01
TCGA-EJ-7792-11	TCGA-J4-8200-01	TCGA-EJ-7317-01	TCGA-YL-A9WK-01	TCGA-EJ-5530-01	TCGA-G9-6362-01	TCGA-ZG-A9L4-01
TCGA-EJ-7793-11	TCGA-J9-A52C-01	TCGA-EJ-7789-01	TCGA-YL-A9WY-01	TCGA-EJ-5542-01	TCGA-G9-6363-01	TCGA-ZG-A9L9-01
TCGA-EJ-7794-11	TCGA-KK-A59Z-01	TCGA-EJ-8468-01	TCGA-ZG-A8QY-01	TCGA-EJ-7327-01	TCGA-G9-7525-01	TCGA-ZG-A9MC-01
TCGA-EJ-7797-11	TCGA-KK-A6E3-01	TCGA-EJ-8470-01	TCGA-ZG-A9L2-01	TCGA-EJ-7328-01	TCGA-G9-A9S4-01
TCGA-EJ-A8FO-11	TCGA-KK-A8I7-01	TCGA-EJ-A46G-01	TCGA-ZG-A9LN-01	TCGA-EJ-7797-01	TCGA-G9-A9S7-01
TCGA-G9-6333-11	TCGA-KK-A8IG-01	TCGA-EJ-A65E-01	TCGA-ZG-A9LY-01	TCGA-EJ-8472-01	TCGA-H9-A6BY-01
TCGA-G9-6342-11	TCGA-M7-A71Y-01	TCGA-EJ-A65G-01	TCGA-ZG-A9NI-01	TCGA-EJ-A46D-01	TCGA-HC-7077-01
TCGA-G9-6348-11	TCGA-M7-A721-01	TCGA-EJ-A65J-01		TCGA-G9-6336-01	TCGA-HC-7209-01
TCGA-G9-6351-11	TCGA-M7-A723-01	TCGA-EJ-A65M-01		TCGA-G9-6342-01	TCGA-HC-7212-01
TCGA-G9-6363-11	TCGA-V1-A8ML-01	TCGA-EJ-A7NM-01		TCGA-G9-6373-01	TCGA-HC-7213-01
TCGA-G9-6365-11	TCGA-V1-A9OX-01	TCGA-EJ-A7NN-01		TCGA-G9-6377-01	TCGA-HC-7231-01
TCGA-G9-6384-11	TCGA-VP-A87E-01	TCGA-EJ-A8FS-01		TCGA-G9-7509-01	TCGA-HC-7744-01
TCGA-G9-6496-11	TCGA-XA-A8JR-01	TCGA-FC-A4JI-01		TCGA-HC-7211-01	TCGA-HC-7819-01
TCGA-G9-6499-11	TCGA-XK-AAIR-01	TCGA-FC-A5OB-01		TCGA-HC-7230-01	TCGA-HC-7821-01
TCGA-HC-7211-11	TCGA-XK-AAJT-01	TCGA-FC-A66V-01		TCGA-HC-7232-01	TCGA-HC-8213-01
TCGA-HC-7737-11	TCGA-Y6-A8TL-01	TCGA-FC-A6HD-01		TCGA-HC-7745-01	TCGA-HC-8257-01
TCGA-HC-7738-11	TCGA-YL-A9WJ-01	TCGA-G9-6338-01		TCGA-HC-7747-01	TCGA-HC-A48F-01
TCGA-HC-7740-11	TCGA-ZG-A8QX-01	TCGA-G9-6339-01		TCGA-HC-7818-01	TCGA-HC-A632-01
TCGA-HC-7742-11		TCGA-G9-6366-01		TCGA-HC-7820-01	TCGA-HC-A6AN-01
TCGA-HC-7745-11		TCGA-G9-6369-01		TCGA-HC-8259-01	TCGA-HC-A6HY-01
TCGA-HC-7747-11		TCGA-G9-6379-01		TCGA-HC-8260-01	TCGA-HI-7171-01
TCGA-HC-7752-11		TCGA-G9-6496-01		TCGA-HC-8262-01	TCGA-J4-A67K-01
TCGA-HC-7819-11		TCGA-G9-6498-01		TCGA-HC-A76X-01	TCGA-J4-A67L-01
TCGA-HC-8258-11		TCGA-G9-7521-01		TCGA-HC-A8D0-01	TCGA-J4-A67N-01
TCGA-HC-8259-11		TCGA-G9-A9S0-01		TCGA-HC-A8D1-01	TCGA-J4-A67S-01
TCGA-HC-8260-11		TCGA-HC-7075-01		TCGA-J4-8198-01	TCGA-J4-A83I-01
TCGA-HC-8262-11		TCGA-HC-7078-01		TCGA-J4-A67O-01	TCGA-J4-A83J-01
TCGA-J4-A83J-11		TCGA-HC-7080-01		TCGA-J4-A67R-01	TCGA-J4-A83N-01
TCGA-CH-5738-01		TCGA-HC-7749-01		TCGA-J4-A67T-01	TCGA-J9-A52B-01
TCGA-CH-5743-01		TCGA-HC-7752-01		TCGA-J4-A6G1-01	TCGA-KC-A4BN-01
TCGA-CH-5762-01		TCGA-HC-8216-01		TCGA-J4-A6M7-01	TCGA-KK-A59Y-01
TCGA-CH-5763-01		TCGA-HC-8256-01		TCGA-KK-A7B1-01	TCGA-KK-A6E1-01
TCGA-CH-5771-01		TCGA-HC-8265-01		TCGA-KK-A8I4-01	TCGA-KK-A6E2-01
TCGA-CH-5789-01		TCGA-HC-A4ZV-01		TCGA-KK-A8IC-01	TCGA-KK-A6E4-01
TCGA-CH-5792-01		TCGA-HC-A631-01		TCGA-KK-A8IM-01	TCGA-KK-A7AU-01
TCGA-EJ-5495-01		TCGA-HC-A6AL-01		TCGA-QU-A6IP-01	TCGA-KK-A7AY-01
TCGA-EJ-5498-01		TCGA-HC-A6AO-01		TCGA-V1-A9OY-01	TCGA-KK-A7B2-01
TCGA-EJ-5501-01		TCGA-HC-A6AQ-01		TCGA-VN-A88L-01	TCGA-KK-A7B4-01
TCGA-EJ-5502-01		TCGA-HC-A6HX-01		TCGA-YL-A8HK-01	TCGA-KK-A8I5-01
TCGA-EJ-5503-01		TCGA-HC-A8CY-01		TCGA-ZG-A8QZ-01	TCGA-KK-A8I6-01
TCGA-EJ-5506-01		TCGA-HC-A9TE-01			TCGA-KK-A8I8-01
TCGA-EJ-5509-01		TCGA-HC-A9TH-01			TCGA-KK-A8IA-01
TCGA-EJ-5511-01		TCGA-J4-A67M-01			TCGA-KK-A8IH-01
TCGA-EJ-5512-01		TCGA-J4-A67Q-01			TCGA-KK-A8II-01
TCGA-EJ-5515-01		TCGA-J4-A6G3-01			TCGA-M7-A71Z-01
TCGA-EJ-5517-01		TCGA-J4-A83M-01			TCGA-MG-AAMC-01
TCGA-EJ-5527-01		TCGA-J4-AATZ-01			TCGA-QU-A6IN-01
TCGA-EJ-5531-01		TCGA-J4-AAU2-01			TCGA-TP-A8TT-01
TCGA-EJ-5532-01		TCGA-J9-A52D-01			TCGA-V1-A9OQ-01
TCGA-EJ-7115-01		TCGA-J9-A52E-01			TCGA-V1-A9OT-01
TCGA-EJ-7330-01		TCGA-J9-A8CL-01			TCGA-V1-A9ZG-01
TCGA-EJ-7331-01		TCGA-J9-A8CN-01			TCGA-VN-A88M-01
TCGA-EJ-7781-01		TCGA-J9-A8CP-01			TCGA-VN-A88Q-01
TCGA-EJ-7783-01		TCGA-KC-A7F3-01			TCGA-VP-A872-01
TCGA-EJ-7785-01		TCGA-KC-A7F5-01			TCGA-VP-A875-01
TCGA-EJ-7786-01		TCGA-KC-A7FA-01			TCGA-VP-A876-01
TCGA-EJ-7791-01		TCGA-KC-A7FD-01			TCGA-VP-A87D-01
TCGA-EJ-7792-01		TCGA-KK-A59V-01			TCGA-VP-A87K-01
TCGA-EJ-7793-01		TCGA-KK-A59X-01			TCGA-X4-A8KQ-01
TCGA-EJ-7794-01		TCGA-KK-A5A1-01			TCGA-XJ-A83F-01
TCGA-EJ-A46B-01		TCGA-KK-A6E0-01			TCGA-YL-A8HL-01
TCGA-EJ-A46H-01		TCGA-KK-A6E5-01			TCGA-YL-A8SA-01
TCGA-EJ-A46I-01		TCGA-KK-A6E7-01			TCGA-YL-A8SF-01
TCGA-EJ-A6RC-01		TCGA-KK-A6E8-01			TCGA-YL-A8SL-01
TCGA-EJ-A7NG-01		TCGA-KK-A7AP-01			TCGA-YL-A8SP-01
TCGA-EJ-A7NH-01		TCGA-KK-A7AQ-01			TCGA-YL-A9WL-01
TCGA-EJ-A7NK-01		TCGA-KK-A7AV-01			TCGA-ZG-A9L1-01
TCGA-EJ-A8FO-01		TCGA-KK-A7AW-01			TCGA-ZG-A9LZ-01
TCGA-EJ-A8FP-01		TCGA-KK-A7AZ-01			TCGA-ZG-A9N3-01
TCGA-EJ-A8FU-01		TCGA-KK-A7B0-01
TCGA-EJ-AB20-01		TCGA-KK-A7B3-01
TCGA-EJ-AB27-01		TCGA-KK-A8I9-01
TCGA-FC-7708-01		TCGA-KK-A8IB-01
TCGA-G9-6329-01		TCGA-KK-A8ID-01
TCGA-G9-6347-01		TCGA-KK-A8IF-01
TCGA-G9-6351-01		TCGA-KK-A8IJ-01
TCGA-G9-6353-01		TCGA-KK-A8IK-01
TCGA-G9-6356-01		TCGA-KK-A8IL-01
TCGA-G9-6361-01		TCGA-M7-A722-01
TCGA-G9-6364-01		TCGA-M7-A724-01
TCGA-G9-6365-01		TCGA-M7-A725-01
TCGA-G9-6367-01		TCGA-QU-A6IL-01
TCGA-G9-6370-01		TCGA-QU-A6IM-01
TCGA-G9-6378-01		TCGA-QU-A6IO-01
TCGA-G9-6384-01		TCGA-SU-A7E7-01
TCGA-G9-6385-01		TCGA-TP-A8TV-01
TCGA-G9-7510-01		TCGA-V1-A8MF-01
TCGA-G9-7519-01		TCGA-V1-A8MG-01
TCGA-G9-7522-01		TCGA-V1-A8MJ-01
TCGA-G9-7523-01		TCGA-V1-A8MM-01
TCGA-H9-A6BX-01		TCGA-V1-A8WL-01
TCGA-HC-7210-01		TCGA-V1-A8WV-01
TCGA-HC-7233-01		TCGA-V1-A8WW-01
TCGA-HC-7738-01		TCGA-V1-A9O5-01
TCGA-HC-7740-01		TCGA-V1-A9OF-01
TCGA-HC-7742-01		TCGA-V1-A9OH-01
TCGA-HC-7748-01		TCGA-V1-A9OL-01
TCGA-HC-7750-01		TCGA-V1-A9Z9-01
TCGA-HC-8266-01		TCGA-V1-A9ZI-01
TCGA-HI-7168-01		TCGA-VN-A88K-01
TCGA-HI-7169-01		TCGA-VN-A88N-01
TCGA-HI-7170-01		TCGA-VN-A88O-01
TCGA-J4-A83K-01		TCGA-VN-A88P-01
TCGA-J4-A83L-01		TCGA-VN-A88R-01
TCGA-J4-AATV-01		TCGA-VN-A943-01
TCGA-KC-A4BL-01		TCGA-VP-A87B-01
TCGA-KC-A4BR-01		TCGA-VP-A87H-01
TCGA-KC-A7FE-01		TCGA-VP-A87J-01
TCGA-M7-A720-01		TCGA-VP-AA1N-01
TCGA-TK-A8OK-01		TCGA-WW-A8ZI-01
TCGA-V1-A8MK-01		TCGA-X4-A8KS-01
TCGA-V1-A8MU-01		TCGA-XJ-A83G-01
TCGA-V1-A8WN-01		TCGA-XJ-A83H-01
TCGA-V1-A8X3-01		TCGA-XJ-A9DX-01
TCGA-V1-A9O7-01		TCGA-XK-AAIV-01
TCGA-V1-A9ZK-01		TCGA-XK-AAIW-01
TCGA-VN-A88I-01		TCGA-XK-AAJ3-01
TCGA-VP-A879-01		TCGA-XK-AAJA-01
TCGA-XJ-A9DK-01		TCGA-XK-AAJP-01
TCGA-XJ-A9DQ-01		TCGA-XK-AAK1-01
TCGA-XK-AAJR-01		TCGA-XQ-A8TA-01
TCGA-XK-AAJU-01		TCGA-Y6-A9XI-01
TCGA-YL-A8HJ-01		TCGA-YJ-A8SW-01
TCGA-YL-A8HO-01		TCGA-YL-A8HM-01
TCGA-YL-A8SB-01		TCGA-YL-A8S8-01
TCGA-YL-A8SI-01		TCGA-YL-A8S9-01
TCGA-YL-A8SK-01		TCGA-YL-A8SC-01
TCGA-YL-A9WX-01		TCGA-YL-A8SH-01
TCGA-ZG-A9L6-01		TCGA-YL-A8SO-01
		TCGA-YL-A8SQ-01
		TCGA-YL-A8SR-01
		TCGA-YL-A9WH-01
		TCGA-YL-A9WI-01
		TCGA-ZG-A8QW-01
		TCGA-ZG-A9KY-01
		TCGA-ZG-A9L0-01
		TCGA-ZG-A9L5-01
		TCGA-ZG-A9LB-01
		TCGA-ZG-A9LM-01
		TCGA-ZG-A9LS-01
		TCGA-ZG-A9LU-01
		TCGA-ZG-A9M4-01
		TCGA-ZG-A9ND-01

## Sheet: S4_TCGA_Paths
TCGA four progression paths
Path A (350 samples)	Progression distance	Path B (214 samples)	Progression distance	Path C (298 samples)	Progression distance	Path D (232 samples)	Progression distance
TCGA-EJ-7123-11	0	TCGA-EJ-7123-11	0	TCGA-EJ-7123-11	0	TCGA-EJ-7123-11	0
TCGA-EJ-7328-11	0.46646	TCGA-EJ-7328-11	0.46646	TCGA-EJ-7328-11	0.46646	TCGA-EJ-7328-11	0.46646
TCGA-EJ-7781-11	0.51897	TCGA-EJ-7781-11	0.51897	TCGA-EJ-7781-11	0.51897	TCGA-EJ-7781-11	0.51897
TCGA-EJ-7786-11	0.724908	TCGA-EJ-7786-11	0.724908	TCGA-EJ-7786-11	0.724908	TCGA-EJ-7786-11	0.724908
TCGA-EJ-7783-11	0.800979	TCGA-EJ-7783-11	0.800979	TCGA-EJ-7783-11	0.800979	TCGA-EJ-7783-11	0.800979
TCGA-HC-7745-11	0.831505	TCGA-HC-7745-11	0.831505	TCGA-HC-7745-11	0.831505	TCGA-HC-7745-11	0.831505
TCGA-EJ-7797-11	0.931258	TCGA-EJ-7797-11	0.931258	TCGA-EJ-7797-11	0.931258	TCGA-EJ-7797-11	0.931258
TCGA-EJ-7331-11	0.967531	TCGA-EJ-7331-11	0.967531	TCGA-EJ-7331-11	0.967531	TCGA-EJ-7331-11	0.967531
TCGA-EJ-7330-11	1.03144	TCGA-EJ-7330-11	1.03144	TCGA-EJ-7330-11	1.03144	TCGA-EJ-7330-11	1.03144
TCGA-EJ-7793-11	1.08737	TCGA-EJ-7793-11	1.08737	TCGA-EJ-7793-11	1.08737	TCGA-EJ-7793-11	1.08737
TCGA-G9-6348-11	1.12387	TCGA-G9-6348-11	1.12387	TCGA-G9-6348-11	1.12387	TCGA-G9-6348-11	1.12387
TCGA-EJ-7315-11	1.13948	TCGA-EJ-7315-11	1.13948	TCGA-EJ-7315-11	1.13948	TCGA-EJ-7315-11	1.13948
TCGA-EJ-7785-11	1.15594	TCGA-EJ-7785-11	1.15594	TCGA-EJ-7785-11	1.15594	TCGA-EJ-7785-11	1.15594
TCGA-H9-A6BX-01	1.16435	TCGA-H9-A6BX-01	1.16435	TCGA-H9-A6BX-01	1.16435	TCGA-H9-A6BX-01	1.16435
TCGA-HC-7752-11	1.2099	TCGA-HC-7752-11	1.2099	TCGA-HC-7752-11	1.2099	TCGA-HC-7752-11	1.2099
TCGA-EJ-A8FO-11	1.22038	TCGA-EJ-A8FO-11	1.22038	TCGA-EJ-A8FO-11	1.22038	TCGA-EJ-A8FO-11	1.22038
TCGA-CH-5767-11	1.22334	TCGA-CH-5767-11	1.22334	TCGA-CH-5767-11	1.22334	TCGA-CH-5767-11	1.22334
TCGA-HC-7737-11	1.23356	TCGA-HC-7737-11	1.23356	TCGA-HC-7737-11	1.23356	TCGA-HC-7737-11	1.23356
TCGA-EJ-7314-11	1.23863	TCGA-EJ-7314-11	1.23863	TCGA-EJ-7314-11	1.23863	TCGA-EJ-7314-11	1.23863
TCGA-G9-6351-11	1.2568	TCGA-G9-6351-11	1.2568	TCGA-G9-6351-11	1.2568	TCGA-G9-6351-11	1.2568
TCGA-EJ-7791-01	1.28156	TCGA-EJ-7791-01	1.28156	TCGA-EJ-7791-01	1.28156	TCGA-EJ-7791-01	1.28156
TCGA-EJ-7792-01	1.28298	TCGA-EJ-7792-01	1.28298	TCGA-EJ-7792-01	1.28298	TCGA-EJ-7792-01	1.28298
TCGA-EJ-5503-01	1.28748	TCGA-EJ-5503-01	1.28748	TCGA-EJ-5503-01	1.28748	TCGA-EJ-5503-01	1.28748
TCGA-CH-5771-01	1.31422	TCGA-CH-5771-01	1.31422	TCGA-CH-5771-01	1.31422	TCGA-CH-5771-01	1.31422
TCGA-EJ-7794-11	1.31463	TCGA-EJ-7794-11	1.31463	TCGA-EJ-7794-11	1.31463	TCGA-EJ-7794-11	1.31463
TCGA-EJ-7115-11	1.35708	TCGA-EJ-7115-11	1.35708	TCGA-EJ-7115-11	1.35708	TCGA-EJ-7115-11	1.35708
TCGA-G9-6384-11	1.37984	TCGA-G9-6384-11	1.37984	TCGA-G9-6384-11	1.37984	TCGA-G9-6384-11	1.37984
TCGA-HC-7738-11	1.38375	TCGA-HC-7738-11	1.38375	TCGA-HC-7738-11	1.38375	TCGA-HC-7738-11	1.38375
TCGA-G9-7523-01	1.42914	TCGA-G9-7523-01	1.42914	TCGA-G9-7523-01	1.42914	TCGA-G9-7523-01	1.42914
TCGA-HC-7747-11	1.43821	TCGA-HC-7747-11	1.43821	TCGA-HC-7747-11	1.43821	TCGA-HC-7747-11	1.43821
TCGA-G9-6367-01	1.44158	TCGA-G9-6367-01	1.44158	TCGA-G9-6367-01	1.44158	TCGA-G9-6367-01	1.44158
TCGA-G9-6353-01	1.4528	TCGA-G9-6353-01	1.4528	TCGA-G9-6353-01	1.4528	TCGA-G9-6353-01	1.4528
TCGA-HC-7819-11	1.45891	TCGA-HC-7819-11	1.45891	TCGA-HC-7819-11	1.45891	TCGA-HC-7819-11	1.45891
TCGA-G9-6496-11	1.4663	TCGA-G9-6496-11	1.4663	TCGA-G9-6496-11	1.4663	TCGA-G9-6496-11	1.4663
TCGA-EJ-7321-11	1.46784	TCGA-EJ-7321-11	1.46784	TCGA-EJ-7321-11	1.46784	TCGA-EJ-7321-11	1.46784
TCGA-EJ-7785-01	1.48072	TCGA-EJ-7785-01	1.48072	TCGA-EJ-7785-01	1.48072	TCGA-EJ-7785-01	1.48072
TCGA-EJ-7792-11	1.49965	TCGA-EJ-7792-11	1.49965	TCGA-EJ-7792-11	1.49965	TCGA-EJ-7792-11	1.49965
TCGA-EJ-7125-11	1.53882	TCGA-EJ-7125-11	1.53882	TCGA-EJ-7125-11	1.53882	TCGA-EJ-7125-11	1.53882
TCGA-EJ-7784-11	1.57766	TCGA-EJ-7784-11	1.57766	TCGA-EJ-7784-11	1.57766	TCGA-EJ-7784-11	1.57766
TCGA-HC-8259-11	1.58047	TCGA-HC-8259-11	1.58047	TCGA-HC-8259-11	1.58047	TCGA-HC-8259-11	1.58047
TCGA-HC-7742-11	1.60929	TCGA-HC-7742-11	1.60929	TCGA-HC-7742-11	1.60929	TCGA-HC-7742-11	1.60929
TCGA-G9-6370-01	1.66025	TCGA-G9-6370-01	1.66025	TCGA-G9-6370-01	1.66025	TCGA-G9-6370-01	1.66025
TCGA-G9-6333-11	1.66631	TCGA-G9-6333-11	1.66631	TCGA-G9-6333-11	1.66631	TCGA-G9-6333-11	1.66631
TCGA-J4-AATV-01	1.67202	TCGA-J4-AATV-01	1.67202	TCGA-J4-AATV-01	1.67202	TCGA-J4-AATV-01	1.67202
TCGA-G9-6365-01	1.6744	TCGA-G9-6365-01	1.6744	TCGA-G9-6365-01	1.6744	TCGA-G9-6365-01	1.6744
TCGA-EJ-5517-01	1.67796	TCGA-EJ-5517-01	1.67796	TCGA-EJ-5517-01	1.67796	TCGA-EJ-5517-01	1.67796
TCGA-EJ-5515-01	1.69386	TCGA-EJ-5515-01	1.69386	TCGA-EJ-5515-01	1.69386	TCGA-EJ-5515-01	1.69386
TCGA-G9-6499-11	1.69719	TCGA-G9-6499-11	1.69719	TCGA-G9-6499-11	1.69719	TCGA-G9-6499-11	1.69719
TCGA-EJ-AB27-01	1.71316	TCGA-EJ-AB27-01	1.71316	TCGA-EJ-AB27-01	1.71316	TCGA-EJ-AB27-01	1.71316
TCGA-V1-A8MK-01	1.71486	TCGA-V1-A8MK-01	1.71486	TCGA-V1-A8MK-01	1.71486	TCGA-V1-A8MK-01	1.71486
TCGA-EJ-5502-01	1.71582	TCGA-EJ-5502-01	1.71582	TCGA-EJ-5502-01	1.71582	TCGA-EJ-5502-01	1.71582
TCGA-EJ-5509-01	1.72117	TCGA-EJ-5509-01	1.72117	TCGA-EJ-5509-01	1.72117	TCGA-EJ-5509-01	1.72117
TCGA-HC-8260-11	1.72639	TCGA-HC-8260-11	1.72639	TCGA-HC-8260-11	1.72639	TCGA-HC-8260-11	1.72639
TCGA-KC-A7FE-01	1.73087	TCGA-KC-A7FE-01	1.73087	TCGA-KC-A7FE-01	1.73087	TCGA-KC-A7FE-01	1.73087
TCGA-V1-A8WN-01	1.74234	TCGA-V1-A8WN-01	1.74234	TCGA-V1-A8WN-01	1.74234	TCGA-V1-A8WN-01	1.74234
TCGA-HC-7740-11	1.74342	TCGA-HC-7740-11	1.74342	TCGA-HC-7740-11	1.74342	TCGA-HC-7740-11	1.74342
TCGA-J4-A83K-01	1.74357	TCGA-J4-A83K-01	1.74357	TCGA-J4-A83K-01	1.74357	TCGA-J4-A83K-01	1.74357
TCGA-EJ-7331-01	1.83722	TCGA-EJ-7331-01	1.83722	TCGA-EJ-7331-01	1.83722	TCGA-EJ-7331-01	1.83722
TCGA-G9-6364-01	2.01761	TCGA-G9-6364-01	2.01761	TCGA-G9-6364-01	2.01761	TCGA-G9-6364-01	2.01761
TCGA-EJ-A7NG-01	2.07391	TCGA-EJ-A7NG-01	2.07391	TCGA-EJ-A7NG-01	2.07391	TCGA-EJ-A7NG-01	2.07391
TCGA-G9-7522-01	2.07464	TCGA-G9-7522-01	2.07464	TCGA-G9-7522-01	2.07464	TCGA-G9-7522-01	2.07464
TCGA-HC-7742-01	2.07969	TCGA-HC-7742-01	2.07969	TCGA-HC-7742-01	2.07969	TCGA-HC-7742-01	2.07969
TCGA-V1-A9O7-01	2.08469	TCGA-V1-A9O7-01	2.08469	TCGA-V1-A9O7-01	2.08469	TCGA-V1-A9O7-01	2.08469
TCGA-M7-A720-01	2.13444	TCGA-M7-A720-01	2.13444	TCGA-M7-A720-01	2.13444	TCGA-M7-A720-01	2.13444
TCGA-HI-7168-01	2.19697	TCGA-HI-7168-01	2.19697	TCGA-HI-7168-01	2.19697	TCGA-HI-7168-01	2.19697
TCGA-CH-5763-01	2.31557	TCGA-CH-5763-01	2.31557	TCGA-CH-5763-01	2.31557	TCGA-CH-5763-01	2.31557
TCGA-G9-6365-11	2.33134	TCGA-G9-6365-11	2.33134	TCGA-G9-6365-11	2.33134	TCGA-G9-6365-11	2.33134
TCGA-EJ-A8FP-01	2.38248	TCGA-EJ-A8FP-01	2.38248	TCGA-EJ-A8FP-01	2.38248	TCGA-EJ-A8FP-01	2.38248
TCGA-EJ-7330-01	2.38335	TCGA-EJ-7330-01	2.38335	TCGA-EJ-7330-01	2.38335	TCGA-EJ-7330-01	2.38335
TCGA-ZG-A9L6-01	2.39306	TCGA-ZG-A9L6-01	2.39306	TCGA-ZG-A9L6-01	2.39306	TCGA-ZG-A9L6-01	2.39306
TCGA-EJ-7317-11	2.44218	TCGA-EJ-7317-11	2.44218	TCGA-EJ-7317-11	2.44218	TCGA-EJ-7317-11	2.44218
TCGA-EJ-7794-01	2.44301	TCGA-EJ-7794-01	2.44301	TCGA-EJ-7794-01	2.44301	TCGA-EJ-7794-01	2.44301
TCGA-VP-A879-01	2.44975	TCGA-VP-A879-01	2.44975	TCGA-VP-A879-01	2.44975	TCGA-VP-A879-01	2.44975
TCGA-HC-7740-01	2.45481	TCGA-HC-7740-01	2.45481	TCGA-HC-7740-01	2.45481	TCGA-HC-7740-01	2.45481
TCGA-HI-7170-01	2.55843	TCGA-HI-7170-01	2.55843	TCGA-HI-7170-01	2.55843	TCGA-HI-7170-01	2.55843
TCGA-CH-5743-01	2.56175	TCGA-CH-5743-01	2.56175	TCGA-CH-5743-01	2.56175	TCGA-CH-5743-01	2.56175
TCGA-G9-6361-01	2.62913	TCGA-G9-6361-01	2.62913	TCGA-G9-6361-01	2.62913	TCGA-G9-6361-01	2.62913
TCGA-EJ-7783-01	2.64035	TCGA-EJ-7783-01	2.64035	TCGA-EJ-7783-01	2.64035	TCGA-EJ-7783-01	2.64035
TCGA-EJ-7793-01	2.64035	TCGA-EJ-7793-01	2.64035	TCGA-EJ-7793-01	2.64035	TCGA-EJ-7793-01	2.64035
TCGA-J4-A83L-01	2.68901	TCGA-J4-A83L-01	2.68901	TCGA-J4-A83L-01	2.68901	TCGA-J4-A83L-01	2.68901
TCGA-EJ-7789-11	2.88437	TCGA-EJ-7789-11	2.88437	TCGA-EJ-7789-11	2.88437	TCGA-EJ-7789-11	2.88437
TCGA-CH-5792-01	2.92236	TCGA-CH-5792-01	2.92236	TCGA-CH-5792-01	2.92236	TCGA-CH-5792-01	2.92236
TCGA-EJ-A8FU-01	2.98671	TCGA-EJ-A8FU-01	2.98671	TCGA-EJ-A8FU-01	2.98671	TCGA-EJ-A8FU-01	2.98671
TCGA-EJ-AB20-01	3.0551	TCGA-EJ-AB20-01	3.0551	TCGA-EJ-AB20-01	3.0551	TCGA-EJ-AB20-01	3.0551
TCGA-G9-6347-01	3.07437	TCGA-G9-6347-01	3.07437	TCGA-G9-6347-01	3.07437	TCGA-G9-6347-01	3.07437
TCGA-HC-7750-01	3.07437	TCGA-HC-7750-01	3.07437	TCGA-HC-7750-01	3.07437	TCGA-HC-7750-01	3.07437
TCGA-G9-6385-01	3.12439	TCGA-G9-6385-01	3.12439	TCGA-G9-6385-01	3.12439	TCGA-G9-6385-01	3.12439
TCGA-TK-A8OK-01	3.13573	TCGA-TK-A8OK-01	3.13573	TCGA-TK-A8OK-01	3.13573	TCGA-TK-A8OK-01	3.13573
TCGA-KC-A4BR-01	3.19234	TCGA-KC-A4BR-01	3.19234	TCGA-KC-A4BR-01	3.19234	TCGA-KC-A4BR-01	3.19234
TCGA-YL-A8HJ-01	3.19869	TCGA-YL-A8HJ-01	3.19869	TCGA-YL-A8HJ-01	3.19869	TCGA-YL-A8HJ-01	3.19869
TCGA-G9-6384-01	3.19869	TCGA-G9-6384-01	3.19869	TCGA-G9-6384-01	3.19869	TCGA-G9-6384-01	3.19869
TCGA-G9-6329-01	3.19869	TCGA-G9-6329-01	3.19869	TCGA-G9-6329-01	3.19869	TCGA-G9-6329-01	3.19869
TCGA-FC-7708-01	3.19869	TCGA-FC-7708-01	3.19869	TCGA-FC-7708-01	3.19869	TCGA-FC-7708-01	3.19869
TCGA-EJ-A6RC-01	3.19869	TCGA-EJ-A6RC-01	3.19869	TCGA-EJ-A6RC-01	3.19869	TCGA-EJ-A6RC-01	3.19869
TCGA-EJ-5495-01	3.1987	TCGA-EJ-5495-01	3.1987	TCGA-EJ-5495-01	3.1987	TCGA-EJ-5495-01	3.1987
TCGA-G9-6363-11	3.1987	TCGA-G9-6363-11	3.1987	TCGA-G9-6363-11	3.1987	TCGA-G9-6363-11	3.1987
TCGA-EJ-5501-01	3.31075	TCGA-EJ-5501-01	3.31075	TCGA-EJ-5501-01	3.31075	TCGA-EJ-5501-01	3.31075
TCGA-EJ-5498-01	3.31857	TCGA-EJ-5498-01	3.31857	TCGA-EJ-5498-01	3.31857	TCGA-EJ-5498-01	3.31857
TCGA-EJ-7786-01	3.44534	TCGA-EJ-7786-01	3.44534	TCGA-EJ-7786-01	3.44534	TCGA-EJ-7786-01	3.44534
TCGA-EJ-5527-01	3.50901	TCGA-EJ-5527-01	3.50901	TCGA-EJ-5527-01	3.50901	TCGA-EJ-5527-01	3.50901
TCGA-HC-7748-01	3.62198	TCGA-HC-7748-01	3.62198	TCGA-HC-7748-01	3.62198	TCGA-HC-7748-01	3.62198
TCGA-EJ-A46H-01	3.63335	TCGA-EJ-A46H-01	3.63335	TCGA-EJ-A46H-01	3.63335	TCGA-EJ-A46H-01	3.63335
TCGA-J4-A83J-11	3.69414	TCGA-J4-A83J-11	3.69414	TCGA-J4-A83J-11	3.69414	TCGA-J4-A83J-11	3.69414
TCGA-EJ-7781-01	3.69835	TCGA-EJ-7781-01	3.69835	TCGA-EJ-7781-01	3.69835	TCGA-EJ-7781-01	3.69835
TCGA-EJ-A8FO-01	3.75411	TCGA-EJ-A8FO-01	3.75411	TCGA-EJ-A8FO-01	3.75411	TCGA-EJ-A8FO-01	3.75411
TCGA-VN-A88I-01	3.82055	TCGA-VN-A88I-01	3.82055	TCGA-VN-A88I-01	3.82055	TCGA-VN-A88I-01	3.82055
TCGA-EJ-5511-01	3.87645	TCGA-EJ-5511-01	3.87645	TCGA-EJ-5511-01	3.87645	TCGA-EJ-5511-01	3.87645
TCGA-YL-A9WX-01	3.9346	TCGA-YL-A9WX-01	3.9346	TCGA-YL-A9WX-01	3.9346	TCGA-YL-A9WX-01	3.9346
TCGA-HC-8262-11	4.00693	TCGA-HC-8262-11	4.00693	TCGA-HC-8262-11	4.00693	TCGA-HC-8262-11	4.00693
TCGA-EJ-A46I-01	4.07142	TCGA-EJ-A46I-01	4.07142	TCGA-EJ-A46I-01	4.07142	TCGA-EJ-A46I-01	4.07142
TCGA-G9-6378-01	4.13659	TCGA-G9-6378-01	4.13659	TCGA-G9-6378-01	4.13659	TCGA-G9-6378-01	4.13659
TCGA-EJ-5532-01	4.13741	TCGA-EJ-5532-01	4.13741	TCGA-EJ-5532-01	4.13741	TCGA-EJ-5532-01	4.13741
TCGA-EJ-5512-01	4.18582	TCGA-EJ-5512-01	4.18582	TCGA-EJ-5512-01	4.18582	TCGA-EJ-5512-01	4.18582
TCGA-G9-7510-01	4.187	TCGA-G9-7510-01	4.187	TCGA-G9-7510-01	4.187	TCGA-G9-7510-01	4.187
TCGA-G9-6351-01	4.20015	TCGA-G9-6351-01	4.20015	TCGA-G9-6351-01	4.20015	TCGA-G9-6351-01	4.20015
TCGA-G9-6356-01	4.23214	TCGA-G9-6356-01	4.23214	TCGA-G9-6356-01	4.23214	TCGA-G9-6356-01	4.23214
TCGA-EJ-5506-01	4.27053	TCGA-EJ-5506-01	4.27053	TCGA-EJ-5506-01	4.27053	TCGA-EJ-5506-01	4.27053
TCGA-HC-8258-11	4.31428	TCGA-HC-8258-11	4.31428	TCGA-HC-8258-11	4.31428	TCGA-HC-8258-11	4.31428
TCGA-EJ-A7NK-01	4.31638	TCGA-EJ-A7NK-01	4.31638	TCGA-EJ-A7NK-01	4.31638	TCGA-EJ-A7NK-01	4.31638
TCGA-EJ-7782-11	4.31985	TCGA-EJ-7782-11	4.31985	TCGA-EJ-7782-11	4.31985	TCGA-EJ-7782-11	4.31985
TCGA-XJ-A9DQ-01	4.32053	TCGA-XJ-A9DQ-01	4.32053	TCGA-XJ-A9DQ-01	4.32053	TCGA-XJ-A9DQ-01	4.32053
TCGA-CH-5789-01	4.37349	TCGA-CH-5789-01	4.37349	TCGA-CH-5789-01	4.37349	TCGA-CH-5789-01	4.37349
TCGA-CH-5762-01	4.50904	TCGA-CH-5762-01	4.50904	TCGA-CH-5762-01	4.50904	TCGA-CH-5762-01	4.50904
TCGA-YL-A8HO-01	4.76571	TCGA-YL-A8HO-01	4.76571	TCGA-YL-A8HO-01	4.76571	TCGA-YL-A8HO-01	4.76571
TCGA-HC-8266-01	4.81856	TCGA-HC-8266-01	4.81856	TCGA-HC-8266-01	4.81856	TCGA-HC-8266-01	4.81856
TCGA-HI-7169-01	4.82665	TCGA-HI-7169-01	4.82665	TCGA-HI-7169-01	4.82665	TCGA-HI-7169-01	4.82665
TCGA-HC-7211-11	4.89204	TCGA-HC-7211-11	4.89204	TCGA-HC-7211-11	4.89204	TCGA-HC-7211-11	4.89204
TCGA-EJ-A7NH-01	4.89274	TCGA-EJ-A7NH-01	4.89274	TCGA-EJ-A7NH-01	4.89274	TCGA-EJ-A7NH-01	4.89274
TCGA-G9-6342-11	4.94227	TCGA-G9-6342-11	4.94227	TCGA-G9-6342-11	4.94227	TCGA-G9-6342-11	4.94227
TCGA-HC-7738-01	4.94557	TCGA-HC-7738-01	4.94557	TCGA-HC-7738-01	4.94557	TCGA-HC-7738-01	4.94557
TCGA-V1-A8MU-01	4.95312	TCGA-V1-A8MU-01	4.95312	TCGA-V1-A8MU-01	4.95312	TCGA-V1-A8MU-01	4.95312
TCGA-EJ-7115-01	5.00725	TCGA-EJ-7115-01	5.00725	TCGA-EJ-7115-01	5.00725	TCGA-EJ-7115-01	5.00725
TCGA-YL-A8SK-01	5.08037	TCGA-YL-A8SK-01	5.08037	TCGA-YL-A8SK-01	5.08037	TCGA-YL-A8SK-01	5.08037
TCGA-EJ-7327-11	5.20858	TCGA-EJ-7327-11	5.20858	TCGA-EJ-7327-11	5.20858	TCGA-EJ-7327-11	5.20858
TCGA-EJ-A46B-01	5.23418	TCGA-EJ-A46B-01	5.23418	TCGA-EJ-A46B-01	5.23418	TCGA-EJ-A46B-01	5.23418
TCGA-CH-5738-01	5.25461	TCGA-CH-5738-01	5.25461	TCGA-CH-5738-01	5.25461	TCGA-CH-5738-01	5.25461
TCGA-V1-A8X3-01	5.2605	TCGA-V1-A8X3-01	5.2605	TCGA-V1-A8X3-01	5.2605	TCGA-V1-A8X3-01	5.2605
TCGA-XK-AAJU-01	5.26262	TCGA-XK-AAJU-01	5.26262	TCGA-XK-AAJU-01	5.26262	TCGA-XK-AAJU-01	5.26262
TCGA-CH-5761-11	5.27176	TCGA-CH-5761-11	5.27176	TCGA-CH-5761-11	5.27176	TCGA-CH-5761-11	5.27176
TCGA-G9-7519-01	5.3285	TCGA-G9-7519-01	5.3285	TCGA-G9-7519-01	5.3285	TCGA-G9-7519-01	5.3285
TCGA-EJ-5531-01	5.38039	TCGA-EJ-5531-01	5.38039	TCGA-EJ-5531-01	5.38039	TCGA-EJ-5531-01	5.38039
TCGA-KC-A4BL-01	5.39719	TCGA-KC-A4BL-01	5.39719	TCGA-KC-A4BL-01	5.39719	TCGA-KC-A4BL-01	5.39719
TCGA-XJ-A9DK-01	5.52314	TCGA-XJ-A9DK-01	5.52314	TCGA-XJ-A9DK-01	5.52314	TCGA-XJ-A9DK-01	5.52314
TCGA-XK-AAJR-01	5.70096	TCGA-XK-AAJR-01	5.70096	TCGA-XK-AAJR-01	5.70096	TCGA-XK-AAJR-01	5.70096
TCGA-HC-7233-01	5.83833	TCGA-HC-7233-01	5.83833	TCGA-HC-7233-01	5.83833	TCGA-HC-7233-01	5.83833
TCGA-V1-A9ZK-01	5.84021	TCGA-V1-A9ZK-01	5.84021	TCGA-V1-A9ZK-01	5.84021	TCGA-V1-A9ZK-01	5.84021
TCGA-YL-A8SI-01	5.90327	TCGA-YL-A8SI-01	5.90327	TCGA-YL-A8SI-01	5.90327	TCGA-YL-A8SI-01	5.90327
TCGA-YL-A8SB-01	6.15686	TCGA-YL-A8SB-01	6.15686	TCGA-YL-A8SB-01	6.15686	TCGA-YL-A8SB-01	6.15686
TCGA-HC-7210-01	6.21905	TCGA-HC-7210-01	6.21905	TCGA-HC-7210-01	6.21905	TCGA-HC-7210-01	6.21905
TCGA-KK-A8I7-01	7.51796	TCGA-KK-A8I7-01	7.51796	TCGA-HC-7818-01	7.06343	TCGA-HC-7818-01	7.06343
TCGA-XK-AAIR-01	7.51796	TCGA-XK-AAIR-01	7.51796	TCGA-HC-7745-01	7.07149	TCGA-HC-7745-01	7.07149
TCGA-VP-A87E-01	7.60782	TCGA-VP-A87E-01	7.60782	TCGA-G9-7509-01	7.16582	TCGA-G9-7509-01	7.16582
TCGA-J4-8200-01	7.60782	TCGA-J4-8200-01	7.60782	TCGA-EJ-5522-01	7.16582	TCGA-EJ-5522-01	7.16582
TCGA-EJ-5505-01	7.60782	TCGA-EJ-5505-01	7.60782	TCGA-J4-A6M7-01	7.21362	TCGA-J4-A6M7-01	7.21362
TCGA-G9-6333-01	7.69196	TCGA-G9-6333-01	7.69196	TCGA-J4-8198-01	7.21362	TCGA-J4-8198-01	7.21362
TCGA-KK-A59Z-01	7.70042	TCGA-KK-A59Z-01	7.70042	TCGA-HC-8260-01	7.21362	TCGA-HC-8260-01	7.21362
TCGA-J9-A52C-01	7.71645	TCGA-J9-A52C-01	7.71645	TCGA-HC-8259-01	7.21362	TCGA-HC-8259-01	7.21362
TCGA-XK-AAJT-01	7.76553	TCGA-XK-AAJT-01	7.76553	TCGA-EJ-A46D-01	7.21362	TCGA-EJ-A46D-01	7.21362
TCGA-M7-A723-01	7.82973	TCGA-M7-A723-01	7.82973	TCGA-EJ-7327-01	7.21362	TCGA-EJ-7327-01	7.21362
TCGA-EJ-5510-01	7.91141	TCGA-EJ-5510-01	7.91141	TCGA-EJ-5526-01	7.21362	TCGA-EJ-5526-01	7.21362
TCGA-YL-A9WJ-01	7.95016	TCGA-YL-A9WJ-01	7.95016	TCGA-EJ-5497-01	7.21363	TCGA-EJ-5497-01	7.21363
TCGA-CH-5745-01	7.96043	TCGA-CH-5745-01	7.96043	TCGA-CH-5746-01	7.21363	TCGA-CH-5746-01	7.21363
TCGA-EJ-7123-01	7.96171	TCGA-EJ-7123-01	7.96171	TCGA-KK-A7B1-01	7.25754	TCGA-KK-A7B1-01	7.25754
TCGA-EJ-A7NJ-01	7.96785	TCGA-EJ-A7NJ-01	7.96785	TCGA-EJ-7328-01	7.30771	TCGA-EJ-7328-01	7.30771
TCGA-HC-8258-01	7.99207	TCGA-HC-8258-01	7.99207	TCGA-EJ-5542-01	7.31023	TCGA-EJ-5542-01	7.31023
TCGA-FC-A8O0-01	8.10308	TCGA-FC-A8O0-01	8.10308	TCGA-EJ-5530-01	7.31023	TCGA-EJ-5530-01	7.31023
TCGA-EJ-A46E-01	8.32831	TCGA-EJ-A46E-01	8.32831	TCGA-J4-A6G1-01	7.31123	TCGA-J4-A6G1-01	7.31123
TCGA-KK-A8IG-01	8.37417	TCGA-KK-A8IG-01	8.37417	TCGA-YL-A8HK-01	7.50368	TCGA-YL-A8HK-01	7.50368
TCGA-EJ-A8FN-01	8.73415	TCGA-EJ-A8FN-01	8.73415	TCGA-J4-A67T-01	7.50368	TCGA-J4-A67T-01	7.50368
TCGA-CH-5768-11	8.77065	TCGA-CH-5768-11	8.77065	TCGA-EJ-5521-01	7.50368	TCGA-EJ-5521-01	7.50368
TCGA-G9-6494-01	8.77551	TCGA-G9-6494-01	8.77551	TCGA-HC-7820-01	7.60041	TCGA-HC-7820-01	7.60041
TCGA-ZG-A8QX-01	8.77964	TCGA-ZG-A8QX-01	8.77964	TCGA-2A-A8VV-01	7.60041	TCGA-2A-A8VV-01	7.60041
TCGA-G9-6499-01	8.81815	TCGA-G9-6499-01	8.81815	TCGA-EJ-7797-01	7.88723	TCGA-EJ-7797-01	7.88723
TCGA-KK-A6E3-01	8.82476	TCGA-KK-A6E3-01	8.82476	TCGA-EJ-5508-01	7.89053	TCGA-EJ-5508-01	7.89053
TCGA-EJ-7318-01	8.82476	TCGA-EJ-7318-01	8.82476	TCGA-EJ-5516-01	7.89068	TCGA-EJ-5516-01	7.89068
TCGA-HC-A6AP-01	8.86177	TCGA-HC-A6AP-01	8.86177	TCGA-G9-6342-01	7.9275	TCGA-G9-6342-01	7.9275
TCGA-XA-A8JR-01	8.86995	TCGA-XA-A8JR-01	8.86995	TCGA-ZG-A8QZ-01	7.93906	TCGA-ZG-A8QZ-01	7.93906
TCGA-M7-A721-01	8.86995	TCGA-M7-A721-01	8.86995	TCGA-KK-A8I4-01	7.93906	TCGA-KK-A8I4-01	7.93906
TCGA-M7-A71Y-01	8.86996	TCGA-M7-A71Y-01	8.86996	TCGA-HC-7232-01	7.93906	TCGA-HC-7232-01	7.93906
TCGA-G9-6343-01	8.86996	TCGA-G9-6343-01	8.86996	TCGA-VN-A88L-01	7.98118	TCGA-VN-A88L-01	7.98118
TCGA-HC-A6AS-01	8.96062	TCGA-HC-A6AS-01	8.96062	TCGA-HC-A8D1-01	8.08334	TCGA-HC-A8D1-01	8.08334
TCGA-V1-A9OX-01	8.96062	TCGA-V1-A9OX-01	8.96062	TCGA-HC-A8D0-01	8.08454	TCGA-HC-A8D0-01	8.08454
TCGA-V1-A8ML-01	8.96062	TCGA-V1-A8ML-01	8.96062	TCGA-EJ-5524-01	8.13106	TCGA-EJ-5524-01	8.13106
TCGA-EJ-A6RA-01	8.96062	TCGA-EJ-A6RA-01	8.96062	TCGA-HC-8262-01	8.32665	TCGA-HC-8262-01	8.32665
TCGA-G9-6371-01	9.18772	TCGA-G9-6371-01	9.18772	TCGA-KK-A8IM-01	8.37569	TCGA-KK-A8IM-01	8.37569
TCGA-Y6-A8TL-01	9.32398	TCGA-Y6-A8TL-01	9.32398	TCGA-CH-5739-01	8.37569	TCGA-CH-5739-01	8.37569
TCGA-HC-8261-01	9.3609	TCGA-HC-8261-01	9.3609	TCGA-EJ-5499-01	8.4662	TCGA-EJ-5499-01	8.4662
TCGA-KC-A7F3-01	9.84769	TCGA-ZG-A9NI-01	9.81233	TCGA-CH-5754-01	8.667	TCGA-CH-5754-01	8.667
TCGA-VP-AA1N-01	10.0279	TCGA-CH-5767-01	9.89088	TCGA-KK-A8IC-01	8.76361	TCGA-KK-A8IC-01	8.76361
TCGA-EJ-5504-01	10.0805	TCGA-HC-7817-01	9.99097	TCGA-J4-A67R-01	8.96562	TCGA-J4-A67R-01	8.96562
TCGA-EJ-7317-01	10.1334	TCGA-HC-7737-01	10.0009	TCGA-2A-A8VL-01	9.04091	TCGA-2A-A8VL-01	9.04091
TCGA-EJ-A7NN-01	10.1917	TCGA-EJ-7782-01	10.0124	TCGA-J4-A67O-01	9.05554	TCGA-J4-A67O-01	9.05554
TCGA-V1-A8MJ-01	10.2313	TCGA-V1-A9Z8-01	10.0231	TCGA-EJ-5496-01	9.05554	TCGA-EJ-5496-01	9.05554
TCGA-J4-A6G3-01	10.3017	TCGA-VP-A878-01	10.0323	TCGA-HC-7747-01	9.14421	TCGA-HC-7747-01	9.14421
TCGA-EJ-5519-01	10.3072	TCGA-ZG-A9LY-01	10.05	TCGA-V1-A9OY-01	9.38479	TCGA-V1-A9OY-01	9.38479
TCGA-V1-A8WL-01	10.3072	TCGA-G9-6348-01	10.0593	TCGA-G9-6336-01	9.39634	TCGA-G9-6336-01	9.39634
TCGA-ZG-A9LS-01	10.4245	TCGA-HC-7079-01	10.0596	TCGA-EJ-8472-01	9.49374	TCGA-EJ-8472-01	9.49374
TCGA-2A-AAYO-01	10.5337	TCGA-H9-7775-01	10.0977	TCGA-G9-6373-01	9.54318	TCGA-G9-6373-01	9.54318
TCGA-YL-A8SH-01	10.7104	TCGA-ZG-A9LN-01	10.0989	TCGA-CH-5744-01	9.63829	TCGA-CH-5744-01	9.63829
TCGA-CH-5748-01	10.7679	TCGA-EJ-7125-01	10.1159	TCGA-QU-A6IP-01	9.6844	TCGA-QU-A6IP-01	9.6844
TCGA-J4-A67Q-01	10.8274	TCGA-FC-7961-01	10.1696	TCGA-CH-5768-01	9.75238	TCGA-CH-5768-01	9.75238
TCGA-KC-A7FA-01	10.8297	TCGA-HC-A76W-01	10.1731	TCGA-CH-5794-01	9.77875	TCGA-CH-5794-01	9.77875
TCGA-FC-A66V-01	11.2167	TCGA-EJ-8474-01	10.1829	TCGA-2A-AAYU-01	10.1705	TCGA-2A-AAYU-01	10.1705
TCGA-SU-A7E7-01	11.2833	TCGA-YL-A9WK-01	10.1964	TCGA-HC-A76X-01	10.4687	TCGA-HC-A76X-01	10.4687
TCGA-KK-A7B3-01	11.3351	TCGA-ZG-A8QY-01	10.2317	TCGA-G9-6362-11	10.5175	TCGA-G9-6362-11	10.5175
TCGA-ZG-A8QW-01	11.3474	TCGA-YL-A8SJ-01	10.2475	TCGA-HC-7230-01	10.5618	TCGA-HC-7230-01	10.5618
TCGA-V1-A9OH-01	11.354	TCGA-V1-A9ZR-01	10.2946	TCGA-G9-6377-01	10.6151	TCGA-G9-6377-01	10.6151
TCGA-HC-8265-01	11.4478	TCGA-EJ-7788-01	10.3146	TCGA-HC-7211-01	10.6376	TCGA-HC-7211-01	10.6376
TCGA-J4-A83M-01	11.4577	TCGA-V1-A9OA-01	10.3851	TCGA-CH-5766-01	10.7615	TCGA-CH-5766-01	10.7615
TCGA-J4-A67M-01	11.5696	TCGA-HC-7736-01	10.4184	TCGA-EJ-7314-01	11.4423	TCGA-KK-A6DY-01	11.7092
TCGA-HC-7749-01	11.6231	TCGA-YL-A9WY-01	10.4635	TCGA-KC-A4BN-01	11.75	TCGA-V1-A8WS-01	11.869
TCGA-EJ-8470-01	11.7409	TCGA-EJ-5518-01	10.6184	TCGA-KK-A7B2-01	11.8106	TCGA-KC-A4BV-01	11.9291
TCGA-G9-6498-01	11.9156	TCGA-HC-8264-01	10.7514	TCGA-HC-7209-01	11.915	TCGA-EJ-7784-01	11.9348
TCGA-J4-AAU2-01	11.9644	TCGA-ZG-A9L2-01	10.8343	TCGA-G9-7525-01	12.0153	TCGA-KC-A7F6-01	11.9407
TCGA-EJ-8468-01	11.9678			TCGA-KK-A8I5-01	12.1095	TCGA-V1-A9O9-01	11.975
TCGA-KK-A6E5-01	12.0314			TCGA-CH-5764-01	12.2216	TCGA-CH-5765-01	12.0422
TCGA-HC-8256-01	12.0872			TCGA-J4-A67S-01	12.3854	TCGA-KK-A6E6-01	12.0681
TCGA-HC-A6AQ-01	12.1409			TCGA-KK-A8I6-01	12.4073	TCGA-CH-5769-11	12.2178
TCGA-HC-A6HX-01	12.1494			TCGA-EJ-5507-01	12.539	TCGA-CH-5769-01	12.242
TCGA-EJ-5494-01	12.1919			TCGA-EJ-A65B-01	12.5936	TCGA-J9-A8CM-01	12.245
TCGA-EJ-7218-01	12.2528			TCGA-EJ-A7NF-01	12.5946	TCGA-XJ-A9DI-01	12.2741
TCGA-EJ-A65G-01	12.2647			TCGA-J4-A83N-01	12.6947	TCGA-VP-A87C-01	12.2778
TCGA-EJ-A65M-01	12.38			TCGA-V1-A9OT-01	12.7517	TCGA-V1-A9Z7-01	12.2806
TCGA-KK-A8IJ-01	12.4748			TCGA-HI-7171-01	12.9612	TCGA-ZG-A9L9-01	12.3055
TCGA-YL-A8SR-01	12.4821			TCGA-V1-A9ZG-01	13.0657	TCGA-ZG-A9MC-01	12.3084
TCGA-KK-A8IL-01	12.4899			TCGA-H9-A6BY-01	13.3084	TCGA-ZG-A9L4-01	12.312
TCGA-HC-7078-01	12.5318			TCGA-VP-A872-01	13.4296	TCGA-XQ-A8TB-01	12.3579
TCGA-V1-A8MG-01	12.5429			TCGA-TP-A8TT-01	13.4954	TCGA-J9-A8CK-01	12.3767
TCGA-VN-A88P-01	12.6019			TCGA-HC-7231-01	13.5838	TCGA-EJ-5514-01	12.4326
TCGA-G9-6366-01	12.8237			TCGA-EJ-7321-01	13.6957	TCGA-EJ-7315-01	12.5404
TCGA-2A-A8W3-01	12.8277			TCGA-HC-7819-01	13.7976	TCGA-HC-7081-01	12.641
TCGA-G9-7521-01	12.898			TCGA-VN-A88Q-01	13.8533	TCGA-4L-AA1F-01	12.6951
TCGA-G9-6338-01	12.9003			TCGA-J4-A67L-01	13.9583
TCGA-HC-7075-01	13.0731			TCGA-G9-6354-01	13.9583
TCGA-YL-A8S8-01	13.1659			TCGA-YL-A8SF-01	14.0109
TCGA-J9-A8CP-01	13.1757			TCGA-J4-A83I-01	14.0512
TCGA-2A-A8VO-01	13.5726			TCGA-HC-A6HY-01	14.3239
TCGA-KK-A7AV-01	13.5896			TCGA-HC-8257-01	14.4317
TCGA-X4-A8KS-01	13.5966			TCGA-CH-5752-01	14.4843
TCGA-QU-A6IM-01	13.7109			TCGA-HC-7213-01	14.6826
TCGA-VN-A88O-01	13.7118			TCGA-HC-7744-01	14.8501
TCGA-ZG-A9M4-01	13.7126			TCGA-HC-A632-01	15.1674
TCGA-G9-6379-01	13.7128			TCGA-HC-7212-01	15.2216
TCGA-G9-6369-01	13.7683			TCGA-EJ-A65F-01	15.2216
TCGA-2A-AAYF-01	13.8178			TCGA-ZG-A9L1-01	15.2673
TCGA-YL-A8SQ-01	13.8181			TCGA-X4-A8KQ-01	15.4853
TCGA-V1-A8MF-01	13.9324			TCGA-KK-A6E4-01	15.5907
TCGA-EJ-A7NM-01	14.1135			TCGA-G9-6363-01	15.5907
TCGA-XJ-A83H-01	14.1191			TCGA-VP-A876-01	15.6336
TCGA-HC-8216-01	14.1213			TCGA-XJ-A83F-01	15.6412
TCGA-ZG-A9LU-01	14.4747			TCGA-CH-5790-01	15.8957
TCGA-VP-A87H-01	14.6246			TCGA-J4-A83J-01	15.9046
TCGA-ZG-A9LB-01	14.636			TCGA-VP-A87D-01	15.9767
TCGA-KK-A8IB-01	14.6435			TCGA-V1-A9OQ-01	15.991
TCGA-YL-A8SO-01	14.663			TCGA-J9-A52B-01	16.1113
TCGA-QU-A6IO-01	14.7642			TCGA-HC-7821-01	16.1189
TCGA-G9-6339-01	14.8033			TCGA-ZG-A9LZ-01	16.2708
TCGA-G9-6356-11	14.806			TCGA-2A-A8VT-01	16.488
TCGA-XK-AAJA-01	14.8096			TCGA-KK-A8I8-01	16.5423
TCGA-ZG-A9LM-01	14.8799			TCGA-CH-5740-01	16.5899
TCGA-KK-A7B0-01	14.9019			TCGA-KK-A8IA-01	16.7612
TCGA-V1-A9Z9-01	14.9311			TCGA-G9-A9S4-01	16.7724
TCGA-EJ-A65E-01	15.1649			TCGA-ZG-A9N3-01	16.7862
TCGA-EJ-7312-01	15.5136			TCGA-KK-A7B4-01	16.8214
TCGA-ZG-A9L0-01	15.6351			TCGA-VP-A87K-01	16.8265
TCGA-CH-5737-01	15.7484			TCGA-KK-A6E2-01	16.9113
TCGA-VN-A88N-01	15.7639			TCGA-G9-A9S7-01	16.9323
TCGA-KK-A8I9-01	15.8204			TCGA-YL-A8SP-01	16.94
TCGA-HC-A9TH-01	15.8818			TCGA-KK-A8IH-01	16.9647
TCGA-CH-5761-01	15.8818			TCGA-EJ-5525-01	16.9841
TCGA-EJ-A46G-01	15.9793			TCGA-HC-8213-01	16.9883
TCGA-VN-A88K-01	16.0479			TCGA-G9-6332-01	17.028
TCGA-KC-A7FD-01	16.1077			TCGA-CH-5791-01	17.0319
TCGA-V1-A8WV-01	16.1553			TCGA-HC-A6AN-01	17.0577
TCGA-J4-AATZ-01	16.2199			TCGA-J4-A67K-01	17.0811
TCGA-HC-A9TE-01	16.2315			TCGA-KK-A59Y-01	17.0919
TCGA-CH-5750-01	16.2561			TCGA-YL-A8HL-01	17.1122
TCGA-YJ-A8SW-01	16.3546			TCGA-HC-A48F-01	17.1548
TCGA-V1-A8WW-01	16.4127			TCGA-VP-A875-01	17.2117
TCGA-2A-A8VX-01	16.4732			TCGA-VN-A88M-01	17.217
TCGA-CH-5772-01	16.6402			TCGA-EJ-8469-01	17.2249
TCGA-ZG-A9L5-01	16.7563			TCGA-HC-7077-01	17.2511
TCGA-V1-A9OF-01	16.9411			TCGA-KK-A8II-01	17.325
TCGA-ZG-A9KY-01	17.0577			TCGA-YL-A9WL-01	17.3573
TCGA-VP-A87J-01	17.1211			TCGA-J4-A67N-01	17.462
TCGA-CH-5753-01	17.1834			TCGA-YL-A8SL-01	17.5166
TCGA-V1-A9O5-01	17.239			TCGA-CH-5741-01	17.5304
TCGA-J9-A8CL-01	17.2947			TCGA-QU-A6IN-01	17.5484
TCGA-V1-A8MM-01	17.3981			TCGA-EJ-7325-01	17.5576
TCGA-HC-A6AL-01	17.6557			TCGA-KK-A6E1-01	17.6025
TCGA-V1-A9OL-01	17.7725			TCGA-G9-6362-01	17.625
TCGA-YL-A8SC-01	17.8366			TCGA-YL-A8SA-01	17.6669
TCGA-KK-A6E0-01	17.8948			TCGA-KK-A7AY-01	17.6846
TCGA-XK-AAIV-01	18.0037			TCGA-MG-AAMC-01	17.879
TCGA-V1-A9ZI-01	18.0083			TCGA-M7-A71Z-01	17.9571
TCGA-KK-A7AQ-01	18.1266			TCGA-KK-A7AU-01	18.0555
TCGA-KK-A6E7-01	18.371			TCGA-EJ-A46F-01	18.3328
TCGA-J9-A52E-01	18.3746			TCGA-EJ-A65D-01	18.5969
TCGA-XK-AAJ3-01	18.4298
TCGA-EJ-A65J-01	18.939
TCGA-Y6-A9XI-01	18.9743
TCGA-G9-6496-01	18.9766
TCGA-KK-A5A1-01	19.0245
TCGA-XK-AAJP-01	19.1502
TCGA-M7-A725-01	19.4562
TCGA-HC-7752-01	19.4562
TCGA-J9-A8CN-01	19.5162
TCGA-EJ-A8FS-01	19.5162
TCGA-KK-A7AZ-01	19.6334
TCGA-CH-5751-01	19.6889
TCGA-VP-A87B-01	19.6963
TCGA-HC-A8CY-01	19.7561
TCGA-XJ-A83G-01	19.8118
TCGA-WW-A8ZI-01	19.8213
TCGA-YL-A9WH-01	19.8479
TCGA-KK-A7AP-01	19.8697
TCGA-HC-A4ZV-01	19.8835
TCGA-EJ-7789-01	19.9422
TCGA-KK-A59X-01	19.9981
TCGA-HC-7080-01	20.0351
TCGA-KK-A6E8-01	20.0546
TCGA-HC-A631-01	20.0721
TCGA-HC-A6AO-01	20.167
TCGA-VN-A88R-01	20.1825
TCGA-FC-A5OB-01	20.1857
TCGA-KK-A8ID-01	20.1896
TCGA-KC-A7F5-01	20.2493
TCGA-G9-A9S0-01	20.3096
TCGA-ZG-A9ND-01	20.3162
TCGA-YL-A9WI-01	20.3307
TCGA-XJ-A9DX-01	20.3355
TCGA-YL-A8HM-01	20.4209
TCGA-QU-A6IL-01	20.4316
TCGA-KK-A7AW-01	20.4479
TCGA-TP-A8TV-01	20.4941
TCGA-XQ-A8TA-01	20.5739
TCGA-CH-5788-01	20.5852
TCGA-FC-A6HD-01	20.5879
TCGA-KK-A8IK-01	20.639
TCGA-KK-A59V-01	20.6649
TCGA-YL-A8S9-01	20.6804
TCGA-XK-AAIW-01	20.8012
TCGA-2A-A8W1-01	20.8698
TCGA-KK-A8IF-01	20.8765
TCGA-VN-A943-01	20.9835
TCGA-J9-A52D-01	21.0468
TCGA-XK-AAK1-01	21.1173
TCGA-M7-A722-01	21.2463
TCGA-M7-A724-01	21.4503
TCGA-FC-A4JI-01	21.5461
