# Supplementary material for: Prostate Cancer Progression Modeling Provides Insight into Dynamic Molecular Changes Associated with Progressive Disease States
Source: Cancer Res Commun. 2024 Oct 24;4(10):2783–98. doi: 10.1158/2767-9764.CRC-24-0210 (PMC11500312; doi:10.1158/2767-9764.CRC-24-0210)
Supplement: Supplementary Tables S5-12 — Significantly varied genes, BEAM results, enriched pathways. [file crc-24-0210_supplementary_tables_s5-12_suppst5-st12.xlsx]

## Sheet: S5_signficantly_varie_genes
Significantly varying genes on the four paths
FDR threshold: 1e-4
Path A			Path B			Path C			Path D
Up-regulated (633)	Down-regulated (4101)		Up-regulated (203)	Down-regulated (3186)		Up-regulated (490)	Down-regulated (3998)		Up-regulated (457)	Down-regulated (3002)
CCDC78	MYOCD		HOXC5	SRD5A2		PAX1	MYLK		DLX1	ATP1A2
SNHG3	SYNM		HOXC4	STXBP5L		B4GALNT4	SYNM		B4GALNT4	TMEM35
TROAP	MYLK		HOXC6	PPARGC1A		SNHG3	CHRDL1		ALOX15	MYOCD
AURKB	MYH11		SNHG3	COL4A6		PPP1R14B	MPP2		ONECUT2	KY
MXD3	TMEM35		ZIC2	AOX1		KLHL35	MAMLD1		ANKRD34B	PGM5P2
CENPA	ATP2B4		EPHA10	SMOC1		FOXD1	PGM5		ZIC2	JPH4
UBE2C	FLNA		CCDC78	ACSS3		FOXB2	TNS1		DLX2	SRD5A2
CPNE7	PGM5		UCN	MCC		NKX2-2	PRICKLE2		PAX1	COL4A6
PPP1R14B	PGM5P2		CCDC108	IGSF1		RHPN1	FLNA		EPHA10	PPARGC1A
HOXC5	JPH4		PRR7	CA14		TMEM45B	KY		BARX1	IGSF1
HOXC4	TNS1		PAQR6	PCDH7		BARX1	HSPB8		LOC100287718	PLIN4
PAQR6	FAT3		TLCD1	APOBEC3C		UOX	CAV1		INSM1	HRNBP3
RNFT2	PRICKLE2		HPN	RPE65		C16orf59	LDB3		SNHG3	SCN2B
HAGHL	SYNPO2		HIST1H4E	HRASLS5		PRR7	FAT3		CACNA1D	PIPOX
HES6	ADRA1A		CLEC18B	ZNF454		MNX1	SYNPO2		MARCKSL1	PYGM
UCN	HSPB8		LOC100128675	BVES		MGAT5B	PGM5P2		TROAP	HIF3A
RHPN1	ANGPT1		CENPM	NRG2		NKX6-1	TSPAN18		STX19	CA14
PTTG1	PPP1R12B		HAGHL	B3GNT9		CCDC108	FLNC		NKX2-3	LOC572558
BIRC5	MPP2		STX19	SAMD12		TROAP	PPP1R12B		EN2	LGI3
SKA3	UBXN10		MNX1	C1orf190		SLC24A5	MSRB3		NKX6-1	SMOC1
CENPM	C3orf70		LOC100128788	C14orf159		ARHGDIG	C2orf88		ULBP1	PARM1
C16orf59	MSRB3		DLX2	ZNF204P		CCDC78	SORBS1		HOXC6	B3GALT2
CDC25C	COL4A6		MAPK8IP2	ARMCX1		RGS10	LMOD1		NKX2-2	ALDH1A2
FLJ45244	CAV1		ONECUT2	LGI3		GSC	GCOM1		LOC100128675	CPNE6
CCDC108	NECAB1		PDIA2	CPNE6		SLC25A33	ADRA1A		SIM2	C18orf34
PDIA2	C2orf88		CCDC83	TTBK1		KRTAP5-1	DPYSL3		B3GNT6	RPE65
HOXC6	TSPAN18		CGREF1	KCNQ5		CLEC18B	FERMT2		MYBL2	SLC2A4
CHTF18	SORBS1		DBNDD1	NCKAP5L		CLEC18A	ODZ3		KLHL35	AOX1
C9orf169	EYA4		NKX2-3	ZNF655		DLL3	CCBE1		RAB17	LY6G6D
HJURP	FRMD6		HIST3H2A	RHBDL3		UBE2E3	NECAB1		EZH2	CD300LG
LOC100128788	MAMLD1		LOC100129066	ZDHHC15		PRAME	C5orf4		MNX1	PNCK
CDC20	LMOD1		APOC1	NFIA		HAGHL	ARHGAP20		PPP1R14B	ALDH2
DNASE1L2	FLNC		TMEM184A	BAI3		F12	PALLD		MGC14436	ADRA1D
LOC339674	ZNF516		LOC100130872	C9orf125		SPDYA	UBXN10		ZIC5	PHYHIPL
FAM64A	PDZRN4		RAB17	IP6K3		RAC3	KCNB1		CDC20	EFS
LOC100128675	AOC3		DLX1	LONRF3		PRDM12	MRVI1		HPN	KIAA1644
OR2B6	TPM1		CPNE7	CDC42EP4		PDIA2	PPARGC1A		FOXD1	FAM124A
CDCA3	SLC8A1		SNORA76	LY6G6D		ZNF467	CCDC69		RHPN1	WFS1
FOXH1	CHRDL1		SLC45A2	SLC2A4		UBE2C	KCNMB1		KIF4A	IP6K3
SNHG10	FERMT2		TROAP	LIX1		C12orf73	PLCL1		NETO2	CRIP3
PRR7	KY		SIM2	HFE		VAX2	KANK2		HOXC5	C8orf46
FAM72B	EDNRA		CLEC18A	LRAT		RGS11	BHMT2		TERT	PRIMA1
KIFC2	MRVI1		GNG13	C15orf59		C9orf163	SVIL		CST2	RHBDL3
CLEC18B	ADCY5		TARP	ME1		NOP16	ITIH5		CENPA	C9orf125
TIMM16	SVIL		PPP1R14B	MYOF		LASS1	ASB2		CLEC18B	NRG2
KIAA0101	C5orf4		HIST1H2AM	NYNRIN		RAB26	JPH2		FOXB2	FGFR2
NSUN5P1	JPH2		CENPA	ATCAY		KISS1R	KCNMA1		HOXC4	CHST2
TK1	GNAL		MXD3	LANCL3		CENPA	VCL		SLC26A6	NCRNA00087
CDKN3	KIAA1644		C10orf95	SOX30		GPC2	CFL2		GTSE1	PITPNM3
EME1	LDB3		LOC653786	SLC7A4		C7orf47	CSRP1		MELK	FAM127C
EZH2	ARHGAP20		EPR1	STOX2		TIMM16	FRMD6		TMEM132A	PCDH7
NSUN5P2	TMLHE		APOE	SNAI2		C16orf13	LARGE		ARHGEF38	SLC7A4
AMH	DNAJB5		TRIM36	MESTIT1		BIRC5	DNAJB5		CDC45	CYP27A1
TLCD1	CCDC69		ULK3	PARM1		DNAH14	NEXN		PRR7	C14orf159
CDCA5	CSRP1		EZH2	PHYHIPL		CELSR3	CAV2		NCAPG	ATCAY
PLK1	ATP1A2		PYCR1	FGFR2		SSPO	AHNAK2		LOC145837	PTCHD1
GNG13	KCNMB1		C2CD4C	LOC441869		LOC339674	JAZF1		HIST3H2A	TCEAL2
KIAA1875	GPR161		SGEF	GPR62		CHTF18	RASL12		UBE2C	SLC22A17
HIST1H4E	RASL12		OR2B6	SPATA6		C1orf182	SCARA3		DLGAP5	NDRG2
HPN	VCL		RPGRIP1	PITPNM3		PTK6	MEIS1		C16orf59	ANO4
SPDYA	GCOM1		KLB	CHST2		APBA2	SCUBE3		CCNA2	KCTD14
SPC25	KANK2		C19orf48	ZNF185		VAX1	SLC8A1		HJURP	FBXO27
C8ORFK29	JAZF1		ZIC5	GALR1		CDC20	RAB9B		NEK2	LGR6
ZMYND10	ITIH5		TPRN	LOC572558		CDC25C	ADCY5		HMMR	LIX1
KIF18B	GPR124		C16orf59	TSPYL3		C9orf169	GPRASP1		PRAME	METTL7A
FLJ12825	SLC2A4		HIST1H4B	PLCD1		C17orf55	PLIN4		TMEM45B	ZNF185
STX19	BHMT2		HJURP	CACNA1B		PAQR6	SLC24A3		MTL5	ITM2C
LOC100130872	AHNAK2		RNFT2	FAM196B		SNHG10	RBPMS		MEX3A	ALAD
NEK2	PCYT1B		AURKB	CRIP3		DYTN	FBXO17		RGS10	SOX15
NCAPG	IGSF1		FAM64A	PARP3		CPT1B	SCN2B		C10orf95	EEF2K
PKMYT1	CALD1		FAM113A	L3MBTL4		TRIP13	JAM3		GPC2	SYT9
NCRNA00105	RAB9B		ZNF692	HOXA7		HES4	IGSF1		SKA3	CDC42EP4
KIF4A	DPYSL3		HIST1H3J	PDE4A		HIST1H2AM	TMLHE		ULK3	MMP28
SLC24A5	CAV2		FOLH1	PGAP1		TXN	EHD2		HAGHL	LOC255167
GGCT	CCBE1		HIST1H2BG	ZNF660		C4orf48	PTRF		RRM2	ATP1B2
CLEC18A	RGS22		GSC	PARK2		TRIB3	MAP1A		MGAT5B	HFE
MLF1IP	GPRASP1		C15orf50	EFS		SLC25A22	KIAA1161		TMEM184A	PIP5K1B
NOP16	PTRF		HIST1H1E	EDN3		UCN	KCNJ8		KRTAP5-1	LIPE
ZNF692	SCARA3		RDM1	CCNJL		LOC100216545	TPM1		FOXM1	ARMCX1
ZMYND19	PGR		HES4	ARSF		SNHG9	FZD7		COL10A1	PPP1R1A
TPRN	NEXN		NSUN5P1	COL4A5		POLR2H	KIAA1614		NOX4	HOXD13
CDT1	CDC42EP3		LMX1B	SYT10		CLDN3	B3GALT2		DEPDC1B	A2BP1
LOC100129066	SCUBE3		AMH	GPR75		TUBB3	HIF3A		CDKN3	PLAG1
LOC338799	ALDH1A2		CPLX1	NOS1		AMHR2	CAMK2G		LMNB1	LPHN2
FOXM1	B3GALT2		CDC25C	ADPRH		SRCIN1	LOC399959		CCDC78	AFAP1L2
PBK	ACSS3		HIST1H3H	PAQR8		SNRPF	PRKCB		GPR160	IL17RE
C9orf163	RPE65		MSH5	XK		TOP1P2	SPG20		CDC25C	GALR1
MYBL2	MAP1A		VGF	PCP4L1		CPLX1	NPR2		C9orf163	PIK3C2G
MELK	DCHS2		LRFN1	STL		FAM53A	ACTG2		F5	EDN3
CGREF1	MAMDC2		FGFRL1	KCNK3		DIRAS2	CBX7		SRCIN1	SPRY3
POC1A	PTCHD1		RAC3	FAM83B		MRPS28	CLIP3		GAL	ANTXR2
KIFC1	KIAA1614		SKA3	PAK7		LOC644165	SLC47A1		CLEC18A	C2orf43
KRTAP5-1	ACTG2		F12	GPX3		PVT1	NKAPL		LRRC56	SLC38A4
CTU1	ANO5		MIOX	NCRNA00092		DMBX1	DAAM2		LOC441204	MT1L
LOC728875	SSPN		UBE2C	KANK4		FBXL6	RND2		UOX	CLIC6
IQGAP3	KCNMA1		SLC23A3	IQCA1		FAM72B	PTGIS		RAC3	ABCC6P2
CCDC83	TRPC4		SPDYA	OAT		RGL2	HLF		PLK1	SLC27A3
MIOX	ST5		ARHGDIG	DDO		ASNS	LOC644538		CGREF1	CABP1
VGF	STAC		CLDN3	ADRA2B		AMH	CAND2		PDIA2	YBX2
NEIL3	EHD2		CHTF18	CLIC6		HPX	ANXA6		KRT75	FAM19A1
KRT72	DAAM2		RHPN1	TACR2		SEPT5	SH3PXD2B		MKI67	LONRF3
SPAG5	PALLD		GALR3	MPV17L		OR2B6	NHS		KIF20A	PHYHD1
SKA1	RND2		MYBL2	MAGED4B		C17orf86	TGFBR3		TRIP13	ZNF204P
GTSE1	LOC644538		YJEFN3	LCA5		PSMG3	ASPA		LOC283867	LOC344595
PRDM12	C18orf34		HIST3H2BB	CA12		GDF1	ACTA2		BIRC5	SYNGR1
FAM72D	SH3PXD2B		LRRC56	KCTD14		PPP3R2	LPHN3		SLC45A2	AMT
CNIH2	MCC		KIAA0101	PSD2		SAC3D1	BNC2		FAM72B	PTEN
CPLX1	ZNF185		C9orf169	SLC16A5		NCRNA00115	CHST3		TUBB3	COL23A1
PVT1	NRG2		CASKIN1	C11orf63		RNF208	HEPH		SPAG5	HMGN5
KLHL17	CACHD1		ASPN	PIK3C2G		AURKAPS1	TCF7L1		GNL3	C10orf140
NKX2-3	LRFN5		BIRC7	HSPA4L		ATOH7	CDC42EP3		PKP3	XKR5
TPX2	GNAO1		ZMYND10	EVC2		GRIN3A	TIMP3		OTP	TMEM220
LOC100286793	PCDH7		DCST2	RNF165		TK1	DBNDD2		PYCR1	SYT1
RPGRIP1	NKAPL		IRF7	FADS1		SNORA76	PIPOX		GSC	SRPX
HIST1H3J	ACTA2		ALB	ITGB8		KLHL17	GNAO1		SPDYA	SNAI2
FBXL6	ANGPTL1		KLHL17	C10orf140		ZMYND19	GPM6B		CENPM	GSTM2
SNHG12	MEIS2		MELK	ATAD3C		NCRNA00105	FHL1		EPR1	NUDT7
HIST1H2AM	PIPOX		FLJ12825	FBXO30		HMX1	PAK3		RAD54L	RDH5
EPR1	ANXA6		CAMK2N2	SOX15		ACTL8	DMD		NEIL3	IL1RL2
SLC45A2	C20orf194		ANGPTL3	FAM184A		HSPE1	GJC1		CCNB2	SCPEP1
APOC1	TSPAN2		NOX4	PLXNA2		KAT2A	MAMDC2		NUF2	RNASE4
RDM1	CLIP3		NCRNA00115	TUBA4A		KIAA1875	ACOX2		REXO2	SLC16A5
SNORA76	SCN2B		FOXM1	CACNB4		SNORA72	CA14		SLC24A5	HPS1
EFNA2	HLF		MARCKSL1	ACOT11		MXD3	GEFT		BUB1B	CKM
C8orf59	PAK3		PRDM12	IRAK1BP1		MIOX	STAC		SBK1	OXER1
SNHG9	TCF7L1		CDKN3	GAS1		CCDC154	CNN1		MLF1IP	SCN4A
CCNA2	CA14		CTU1	KCNQ3		LOC100286793	C16orf45		TPX2	GRIA3
RAC3	PDE5A		PLK1	SLC22A17		TCTE3	CALD1		ANGPTL3	GLRA4
YJEFN3	ASPA		APOC2	ITGA3		C8orf38	FAM46B		SLC25A33	STOX2
HIST2H3C	MEIS1		PTPRR	SLC2A9		RUVBL1	ST5		FAM64A	EVX2
UBE2S	CAND2		C4orf48	ZBTB7C		CTU1	C18orf34		ARHGDIG	GGT7
SGEF	FAM46B		HIST1H4D	ANXA1		FAM83H	C20orf200		CENPF	SLC16A9
LRFN1	HRASLS5		DGCR9	EFCAB1		WNT10B	TSPAN2		CTHRC1	PCSK2
DEPDC1B	ITPR1		CBX2	GLRA4		SSTR1	GNAZ		MMP11	LRP4
KAT2A	TGFB1I1		FOXD4	VANGL2		UBE2T	RGAG4		SPC25	ZNF655
CKS2	KCNJ8		LOC440896	TRIM2		FAM57B	HS3ST3A1		LOC100129387	VILL
ZNF695	TGFBR3		SLC10A5	NCRNA00087		RPL36A	ANGPTL1		NUP210	NCRNA00092
ZIC2	CPNE6		LOC149134	NAP1L5		LOC338799	TGFB1I1		PBK	LGALS3
ZGLP1	LOC399959		PKP3	SCPEP1		CDCA5	NEURL1B		SLC7A11	PAK7
DLGAP5	HIF3A		SLC25A22	CPAMD8		C8orf59	EFNB1		SKA1	HCG4
TACC3	LOC284276		AKR1D1	LOC255167		SCARNA16	DGKG		QSOX2	ACSS2
PRR22	HS3ST3A1		KIAA1875	DUOX1		OR51D1	B4GALNT1		MEX3D	PCP4L1
ALB	CNN1		FOXN4	PLIN2		UBE2S	NYNRIN		TTLL6	PRDM8
TRIP13	FAM107A		TERT	LGALS3BP		NSUN5P1	INMT		CDCA5	SLC2A5
CPT1B	PTGIS		CEMP1	CELSR2		KRT75	RIMS3		KIAA0101	HSPA4L
TMEM52	NT5E		PRR22	METTL7A		UQCRHL	MXRA7		DNAH14	DISP1
DCST2	BNC2		ZGLP1	PRDM8		PTTG1	ZAK		CCDC108	KIAA1210
ASF1B	FZD7		TMEM130	BEX1		C8ORFK29	GPR161		DBNDD1	NBL1
LRRC56	GJA1		DEPDC1B	MDFI		PYCRL	NT5E		HIST1H4E	SYT10
SAC3D1	HEPH		NCRNA00105	CLVS2		NUF2	CCDC85A		PDX1	ALDH3A2
HES4	CTF1		ACCN3	ZNF879		ZNF692	PNMA1		ASPN	CMBL
CDCA8	APOBEC3C		NOP16	MRAP2		FAM22F	SPON1		FOLH1	LEPREL1
RAD54L	ASXL3		HES6	NDRG2		P2RY11	QPRT		PTTG1	LSAMP
DBNDD1	FLRT2		LOC339674	ALS2CR4		RDM1	ACTN1		ZNF695	SLC7A14
TXN	ITGB3		SNHG10	ZNF642		ZGLP1	ZNF154		SNHG4	SYTL4
RRM2	CHST3		LOC283867	TSPYL5		CAMKV	MCAM		LASS1	GPR62
FAM166A	TTC28		ACPT	NRG1		ATAD3B	POPDC2		HIST1H3J	DGKE
ARHGDIG	SLC47A1		KAT2A	NTRK3		NCRNA00095	LOC401093		AURKB	DLX3
KIF20A	C10orf72		SLC7A11	BMP7		PLAC8L1	PRIMA1		LOC100128788	SLITRK6
LRGUK	IP6K3		HIST2H3C	TMEM154		CCNL2	FHOD3		TLCD1	GAS1
RGS11	PPARGC1A		THBS4	ITPKB		CDKN2A	NLGN3		DYTN	KIAA0513
FOXN4	KCNB1		TM7SF2	KIAA1210		SNHG1	DKK3		C17orf55	XKR4
PYCRL	RBPMS		SFRP4	COL23A1		FOXD4L1	SEC23A		NUSAP1	MANBAL
HMMR	ZNF423		TMEM145	ST6GALNAC2		NVL	C1orf190		MSH5	KLF8
FGFRL1	C3orf64		SNX22	LRP4		MGAT4B	SDPR		SHCBP1	FREM2
IRF7	AOX1		HSD17B3	PYGB		KCNK12	SPARCL1		KIF14	CCK
PKP3	ACOX2		PVT1	LUZP1		DGCR5	C15orf41		RCC2	DLG2
KISS1R	CACNA1C		LOC100286793	TRO		DDX39	HSPB6		CTNND2	ACSF2
TRIM36	NCS1		SLCO1A2	CYP3A5		FOXD4	LOC284276		CASKIN1	EFCAB1
SCNN1D	FGF2		IL11	HR		FAM72D	NCAM1		C19orf23	SLC26A3
C1orf63	RBMS3		C19orf23	OR7A5		TBC1D3B	PARM1		SNX22	MME
NPIPL3	POPDC2		KIFC2	GALNT9		SCRT1	PITPNM3		HIST3H2BB	MESTIT1
ATAD3B	CAMK2G		COMP	ZDHHC1		LOC152225	PRNP		RAB26	FAM196B
MOV10L1	NDP		COL10A1	APOBEC3G		SDCCAG3	PDE5A		PCSK6	MPZ
RAB17	MYL9		NEIL3	PDE6B		RPL13AP6	TSHZ3		CELSR3	HEPACAM
C8orf77	ACTN1		RRM2	LSAMP		SCNN1D	CALM1		ASNS	IGSF11
PYCR1	SPON1		BASE	HHAT		SS18L2	PLN		FAM189A1	HHIPL2
BUB1B	RIMS3		ULBP1	SPRY3		PDCD5	SSPN		CHTF18	P2RX1
SNHG1	ARHGAP23		SNHG4	NINL		MAGED4	RBMS3		UBE2T	CAPN6
AFP	LOC401093		FAM111B	KCNS1		RAD54L	FGF7		F2RL2	KCNE3
POLR2H	ANO6		PLAC8L1	LGR6		SNHG3-RCC1	ADAMTS5		P2RX5	BCAR3
C16orf13	ODZ3		FAM13AOS	GJA1		C20orf199	PTPLAD2		LRFN1	CYP3A5
C19orf48	GJC1		SLC24A5	GSTP1		IRF7	C10orf72		SGOL1	SEMA4G
HIST3H2A	DBNDD2		CCNA2	TP63		SNORA57	EID3		TSPAN13	NRG1
ATOH7	SMOC1		OTX1	ROBO1		NSUN5P2	FAM107A		STIL	WIF1
LOC100216545	INMT		SOX8	WFDC2		TMEM52	PCDH9		CENPE	NOS1
FAM22F	LONRF3		NSUN5P2	FERMT1		RPL30	SLMAP		OIP5	AQP5
PSMG3	KCNAB1		MOV10L1	PLEKHG5		OIP5	ZNF804A		IQGAP3	PTN
IL1F5	PRKCB		CCL18	AQP5		GBX2	CORO1C		ASPM	C1orf126
TERT	MARVELD1		CNIH2	TPRXL		LRTM2	MST4		CDKN2A	PKNOX2
LOC149134	ACACB		SLC34A3	AMT		HIST1H4B	NCS1		TP53INP1	COL4A5
SPC24	ZAK		BCL8	QSER1		IL1F10	CLIP4		RPL36A	C1orf95
DLX2	IRAK3		SLC26A6	SLC7A14		INSL5	ACACB		CDCA8	KLHDC8B
TEX19	SLC24A3		GGCT	FAT2		EME1	KCNAB1		PVT1	FLJ42289
CEP55	PTPLAD2		PTTG1	CDHR1		LUC7L	IP6K3		SNORA8	SLC35F1
FAM13AOS	HCG11		CDCA5	ABCC6P2		HOMER3	GLIS1		TOP2A	FAM48B2
SLC34A3	TIMP3		C1orf182	ZNF486		ACPT	MYL9		NOP16	HEPN1
PLAC8L1	SMTN		PBK	LOC284837		PKMYT1	CTF1		CPNE7	FAM181B
SLC25A22	ADRA1D		LRGUK	HK1		ANKRD19	CSPG4		YPEL1	DUOX1
ACCN3	PRNP		KIF4A	VPS36		FOXH1	CAP2		KIF18B	SHISA9
EPHA10	GLI3		LOC728875	APOBEC3F		TPRN	SMOC1		PTK6	ALDH3A1
SLC23A3	KCNIP3		BIRC5	ZNF167		NEUROG2	NDP		C12orf73	NTRK3
CDC45	NLGN3		SLC7A13	CCDC129		ANKRD13B	ANO6		FAM72D	WFDC2
HSPE1	GNAZ			NOTCH1		MYT1	TMEM200B		SPC24	CPA1
C10orf95	FAM92A1			ZNF512		MAMDC4	STARD8		MCM10	KANK4
ERCC6L	NYNRIN			WIF1		TIGD3	ZNF853		IL11	ANPEP
F12	SLMAP			ITPRIPL1		CDCA3	PGRMC1		C19orf48	C3orf54
NCAPH	FBXL22			HSFX2		MAPK8IP2	ACTC1		SOX4	FMO4
C7orf47	EPHB1			MAML2		MAPK12	ARHGAP10		C15orf50	TUBA4A
C9orf173	DZIP1			TMC1		HIST2H2AB	STOM		EFCAB10	KHDC1
FAM111B	FHL1			ZNF662		CDK1	TRIM6		CEP55	EML2
TMEM145	ITGA7			TRAF3IP2		C21orf58	LGI3		POLR2H	BEX1
MST1	TMEM200B			SLC2A5		C16orf79	PPAPDC3		DMBX1	ST6GALNAC2
RAD51	CCDC8			KLHL29		GALR3	SPEG		CCDC40	PITPNC1
DLX1	CBX7			AMOT		C11orf35	DIXDC1		SLCO1A2	TPRXL
NCRNA00107	LPAR1			CDH23		TELO2	SCHIP1		FAM72A	MPV17L
SHCBP1	ANK2			ADAMTS9		TLX1	TINAGL1		EXO1	CCDC152
TMEM184A	ARMCX1			NCRNA00086		TMEM145	LIMS2		HES4	PHF1
LOC728855	SLC12A4			REV3L		CAMK2N2	TTC28		E2F5	BCL2
SLC7A13	ROR2			OXER1		C7orf40	SLC12A4		CCNB1	PTENP1
C19orf23	LPHN3			ZNF257		KRT2	PARVA		NCRNA00095	C10orf82
DMBX1	DCBLD2			EPHB6		SOX8	MRGPRF		PKMYT1	PAH
GSC	SPARCL1			ALAD		RNFT2	GSTM5		CDR2L	SLC1A6
MNX1	PDGFC			ARHGEF19		CEMP1	SYDE1		EFNA2	FAM90A1
NCRNA00176	RASD2			DUOXA1		TNFRSF18	DES		GGCT	GPER
PDCD5	VWA5A			GPR39		SLC17A4	WFIKKN2		TK1	HECW1
HIST1H3B	C16orf45			PTPN14		SNHG7	FBXL22		PRDM12	PKP1
C2CD4C	ZNF154			SYT9		SNORA39	HAAO		KIFC1	SPATA6
CBX2	MRAP2			RIC3		MDH1B	ADRA1D		APBA2	CD38
CHMP4C	NACAD			ENTPD3		HIST1H2BL	C20orf194		PAQR6	TNMD
ULK3	FBXO17			ZNF750		IL1F5	PLEKHA2		NEAT1	LOC100130238
PIGL	PARVA			SLC1A6		HIST1H2AH	EPM2A		DGCR9	PSD2
WDR62	CFL2			KCNJ15		VGF	LMO4		FEZF1	TMBIM1
RPL36A	ARHGEF17			CYP27A1		MST1	DYSF		TTYH3	HSFX2
C1orf182	ZNF804A			ACSF2		C17orf99	ITGA7		RGL2	SVOPL
CYP2D7P1	ABCC9			FRMPD4		TMEM59L	ALDH1L2		TRIM36	PAGE4
MKI67	PRTFDC1			PON3		SNHG12	PRTFDC1		COMP	CYTL1
SDCCAG3	CLIP4			SLC27A3		C8orf30A	CCDC8		NCRNA00115	PROK1
HSD17B3	LIMS2			ZNF157		DVL1	GPRC5B		SHOX2	LOC134466
APOE	KLHL5			VILL		RNASEH2A	EFEMP2		TWIST1	LRRTM1
KLF16	NCAM1			COL17A1		PMS2L3	C1orf183		F12	PPFIBP2
ZNHIT2	C7orf51			KIAA1383		NETO1	LSM11		HIST1H3B	RTN2
FAM113A	DYNC1I1			GRIA3		SUV420H2	PBX1		HIST1H2AM	AZGP1
C9orf116	ADAMTS5			LRRK1		CYP2D7P1	SGCB		CCDC41	ABO
H2AFX	STARD8			AS3MT		LOC92659	TCEAL2		SFRP4	C13orf38
ONECUT2	PLN			KLHL2		LOC728875	KLHL4		MSL3L2	CDH18
SLC10A5	SEC23A			WDFY2		PILRB	ATCAY		C17orf86	GSTO2
LOC653786	CCDC85A			LOC389493		FAM166A	RNF175		MGAT4B	ITPRIPL1
P2RY11	MBNL2			MAGEE1		LOC646851	PIP5K1B		DNAH8	GPR172B
KRT73	SDPR			DLX3		LHX2	CNRIP1		CDCA3	DMKN
SS18L2	PCDH18			DMKN		C3orf47	A2BP1		TEX19	CPAMD8
CLDN3	FMN2			USP44		SNORA65	SMTN		CAMKV	P2RY2
CASKIN1	STOM			SLC15A1		FLJ45244	CDKL1		SSPO	ZDHHC1
C3orf47	RGN			PAK1		TFAP4	TRPC6		UBE2E3	DUOXA1
HIST1H2BG	TLN1			PAQR7		YJEFN3	LPAR1		HIST1H4D	NCRNA00086
MAPK8IP2	OGN			ANKRD7		RSPH10B2	ATP1B2		THEG	TMEM61
SHFM1	WFIKKN2			HNMT		TIGD1	KANK1		LHX2	FAT2
DDX39	GSTM5			ABCC8		LOC728758	ZNF516		BUB1	SEPP1
C7orf53	MITF			S100A16		FAM69B	NES		NCAPH	FOXI1
KLB	LRP1B			C11orf45		TACC3	GSTM4		BEND3	CLVS2
SIM2	GLIS1			ZNRF3		DLX1	RUSC2		TACC3	CYP4B1
HIST1H4D	STK33			KIAA1009		ANKRD34B	FGFR1		WNT10B	GLIPR2
ANKRD19	NAV2			MAGED4		EN2	FNBP1		LOC339674	NIPAL3
HIST1H4I	TAGLN			C10orf82		INSM1	NKD1		SLC25A37	PLEKHA6
SNX22	ITGA9			B3GALNT1		MARCKSL1	ALDH2		SLC25A22	MPPED2
SLC25A33	SEMA6D			ELF4		ALOX15	TAGLN		CDK1	HOXD11
C7orf40	HOXD13			VSNL1		EPHA10	ETV5		KIF2C	SH3GL3
C21orf58	C6orf186			ALDH3A1		DLX2	SPOCK3		GBX2	ZNF660
SSPO	BVES			ITGA2		HPN	NACAD		TARP	SPTLC3
CCDC150	FEZ1			SLC22A3		CACNA1D	RHBDL3		ESPL1	CHRFAM7A
GALR3	GEFT			ZNF334		ONECUT2	CCND2		VAX2	GPX2
LOC146880	NHS			C1orf126		STX19	TRHDE		FAM117B	CDHR1
SCARNA16	LGI3			HOXD11		LOC100287718	CRYAB		HIST1H1B	ALOX15B
RRS1	LMO4			LAMB3		LOC100128675	GATM		IAPP	BRP44L
HIST1H2BO	TRPC1			SHB		NKX2-3	CYB5R2		CCNE2	COL17A1
SNHG7	MXRA7			ZIK1		LOC145837	ETNK2		SGEF	DAPL1
TIGD3	CCDC89			SOSTDC1		RAB17	PPP1R3C		TRIB1	COL25A1
SLC7A11	MCAM			D4S234E		TERT	LOC100126784		LOC100130872	ABCC6
BASE	KIAA1210			CIB2		NETO2	LRP1B		C1orf182	ATAD1
HIST1H1E	FAM124A			ITGB4		HOXC6	ZNF423		GRIN3A	PLP1
CCNB2	GIPC2			SERTAD4		ZIC2	C8orf31		ERCC6L	PAQR7
SNORA72	DAB1			KPNA5		B3GNT6	PNCK		GSG2	C11orf45
ANGPTL3	A2BP1			PRDM2		HOXC5	CCDC89		FAP	FADS2
TARP	NEURL1B			ZDBF2		MGC14436	SOX15		ACTL8	DCAF12L1
HIST2H2AB	SCN4B			ABP1		HOXC4	BAI3		GSDMA	PLLP
SNRPF	KLHL4			CXorf57		SIM2	PDGFD		TRIB3	SLC15A2
SNORA57	EPM2A			TPRG1		F5	CDC42EP4		ASF1B	ANG
TMEM132A	RNF175			MYST4		C19orf23	FAT4		PRC1	SELENBP1
MARCKSL1	B3GNT9			APOBEC3D		TMEM132A	LY6G6D		ITGBL1	ZNF879
CCNL2	ALDH1L2			C10orf26		MYBL2	SFXN3		CXCL14	ATOH8
GC	C1orf190			IL1RL2		PYCR1	KCNIP3		TCTE3	SYS1
HCG27	SLC16A2			HECW1		ARHGEF38	CERK		INSL5	ARMCX2
MSH5	ACTC1			YBX2		ZIC5	HOXA7		TTK	PAPL
GABRD	ATRNL1			LOC134466		MTL5	TIMP2		SNHG10	RIC3
HPX	SGCB			CDH3		EZH2	GIPC2		ZNF467	MEGF10
UOX	FGF10			ZNF391		SLC26A6	EPB41L3		MYO19	CXCR2
DIAPH3	HSPB6			FAM66A		HIST3H2A	PLEKHG3		GDF1	STXBP6
TUBB3	SYDE1			POU3F1		LRRC56	EFEMP1		CBX2	ZNF488
C11orf80	CSPG4			DENND2C		TLCD1	TLN1		AMH	TP63
HIST1H4B	SLC16A4			GRIK2		REXO2	KCTD14		VAV2	DPYS
GNL3	TRHDE			CXCR2		CDC45	CD300LG		HSPD1	S100A14
SLC26A6	PDPN			SVOPL		ULK3	CLIC4		AURKAPS1	PEBP4
PKIB	PPAPDC3			ABO		CGREF1	ZCCHC24		TMEM120B	LHFPL1
MSL3L2	AFF2			UNC5B		GAL	MEIS3P1		LOC100272146	EFHD2
LRDD	NPR2			GALNT5		GPR160	GRIK5		FAM83H	LAMB3
PABPC1L	SCHIP1			ZNF711		MEX3A	HSPB7		DDX39	ACER1
KRT2	CTTNBP2			CALN1		MELK	GLI3		FOXL2	TLE2
GBX2	TACC1			ETV6		ULBP1	TSLP		VAX1	SEMA3C
FAM83H	FOXF1			HHIPL2		PKP3	SLC16A4		LOC100129066	PRRG4
C11orf35	HRH2			ZNF676		C10orf95	ITM2C		PLEKHN1	TBX3
TBC1D3B	EFEMP2			C6orf123		GNL3	TMEM47		POLQ	USP44
IL11	DACT3			CLN5		TMEM184A	RASGRF2		MND1	ERC2
C16orf79	PLEKHA2			SLC4A11		LOC100128788	KCNQ5		SHMT2	ZNF334
RIPK2	C7orf58			MAST4		KIF4A	DACT3		OR51D1	PDE11A
HIST1H3C	LIX1			UST		LOC441204	RBPMS2		DIAPH3	CHP2
LOC440944	LOC283392			BNIPL		CST2	PDPN		C9orf140	CD44
SCARNA12	EFNB1			NLRP14		GTSE1	GCNT4		C5orf30	INSRR
C20orf199	PTPLA			ZNF532		LRFN1	DUSP19		HPX	MAST4
LASS1	FAT4			LRRC8A		SBK1	C9orf125		C9orf117	DACH2
SBK1	TINAGL1			ISM2		SKA3	ANO5		LMX1B	PRSS12
LMX1B	MEIS3P1			RBM26		CENPM	C6orf186		FBXL6	C14orf93
PROZ	ATP1B2			B3GNT8		CCNB2	DOCK3		PRG4	AKAP7
CHKB-CPT1B	TRO			GPX2		SLC45A2	SERPINF1		TXN	L1CAM
CEMP1	CCND2			SLC18A2		TP53INP1	METTL7A		SLC26A1	FBXO2
CAMK2N2	FGFR1			LGALS3		C19orf48	LPIN1		AURKA	ADHFE1
MSI1	SPOCK3			PPARD		NCAPG	FEZ1		NETO1	ENPP6
ZIC5	C14orf37			CITED4		MSL3L2	KITLG		KPNA2	EPB49
UQCRHL	RCBTB2			RGS12		FOLH1	ACSL4		PRR16	EPHB6
BIRC7	ZEB1			ZNF658		HJURP	RGS7BP		GDPD1	ALDH4A1
TM7SF2	LOC149837			PKDREJ		QSOX2	DOK4		HIST1H3C	VSNL1
HIST1H2AJ	RND3			CLCA2		NUP210	LRRN3		C21orf58	PMP2
EFCAB10	RHBDL3			PHF17		FAM189A1	CMTM5		CDCA2	QSER1
C12orf73	LSM11			WNT5B		TTLL6	MATN2		LRGUK	FRMPD4
NCRNA00115	DGKG			NTN4		HIST1H3J	SEMA6D		PPP3R2	VGLL3
E2F2	SORCS2			GATA3		DLGAP5	ANKRD53		FAM189A2	CA4
ADCK5	RBMS1			ACE		OTP	HVCN1		DLL3	PTPRU
ACPT	IL33			TRIM29		TSPAN13	IQSEC3		FAM111B	SVOP
C8orf30A	PLSCR4			PROK1		RRM2	SEMA3A		KIF15	SEMA3D
CAMKV	KLHL13			BACH2		SNX22	KATNAL1		SNRPF	MAB21L1
ATG9B	KLF8			ABCC6		FAM64A	NFATC4		UCN	PARP6
RSPH10B2	TCN2			C4orf19		PCSK6	SCN5A		UHRF1	SULT2B1
SNORA8	EMILIN1			ATP1B1		NEK2	BDH2		SLC22A11	TSPYL2
PILRB	GFRA1			SPTLC3		ANGPTL3	CLU		BLM	CLCA2
HIST1H3H	STAT5B			IL17RE		TWIST1	PCDH10		CLDN3	BLVRB
DCAF4L1	TCEAL7			DAPL1		DEPDC1B	KLHL13		RANBP17	PON3
FOXD4	DUSP19			PLA2G3		ZNF695	PLAG1		IRF7	NAT1
MAK	CEND1			ASPRV1		P2RX5	FXYD6		SSTR1	CHRNA7
TMSB10	DIXDC1			MPZL2		HMMR	TCEAL7		C8orf38	RBP7
RAB26	LARGE			AXIN2		C15orf50	ZEB1		MIOX	ADAD2
HELT	C1orf183			C6orf168		LOC100129387	TTC23		LOC338651	INSC
GDF1	KIAA1161			TLE2		DNAH8	MAP1B		HIST1H2AL	ZNF532
ZWINT	PDE4D			RAET1G		DBNDD1	PMP22		FANCA	ZFR2
GSDMB	TEAD1			OGFRL1		LOC100129066	FILIP1		CENPK	AP3B2
DNAH14	MDFIC			LNX1		NEAT1	PDE2A		FGFRL1	HDHD1A
ISX	FOXO1			FLRT3		NEIL3	ILK		CCNL2	MOBKL2A
TTK	IQSEC3			FAM46A		BUB1B	DENND2A		E2F2	APOBEC3F
MRRF	CLIC4			KCTD1		MKI67	KIAA1462		PLXNB3	CACNG1
ODF3L2	FHOD3			PRRG4		CCDC40	PARD6G		KCNK9	CDC42EP5
LOC644165	TSLP			LOC100130238		CPNE7	NDRG2		LOC152225	MT1X
SRCIN1	SYT10			FBXO27		CASKIN1	MARVELD1		TARBP1	ZCWPW1
OSTalpha	GPRC5B			CCDC122		KIAA0101	DZIP1		OGT	CYP4F3
WDR90	CNRIP1			DST		SLC7A11	MYADM		KLHL17	NOSTRIN
INHA	TMEM132C			PCYOX1		YPEL1	LOC283392		HOMER3	GPD1L
MYO1H	NRG1			PPARA		FOXM1	ALAD		OR2B6	MT1G
DVL1	ARHGEF4			TMEM213		MSH5	RND3		SHISA2	IGSF22
LINGO3	CELF2			DSC3		SNORA8	EGFLAM		HIST1H2BO	NKPD1
MST1P2	MASP1			ZNF292		AURKB	RBM38		ZNF692	STARD5
HOXC13	DMD			USP34		PLK1	TRPC1		CIT	PAK1
PACSIN1	KANK4			C8orf58		FAM117B	UBE2QL1		ISX	DIRAS3
RELL2	EID3			PHACTR2		PDX1	WFDC1		ATAD3B	NTF4
FAM132A	ASAM			VWCE		BEND3	DNAJB4		THBS4	EAF2
FAM53A	QPRT			ARMCX2		CCNA2	SGCA		KIF23	GALM
HIST2H3D	ARHGAP10			FCN2		SPC25	TRIM9		HIST1H1E	TRIM29
PLIN1	P2RX1			FAM181B		HIST1H4D	CPEB1		FOXS1	GATA3
C17orf86	CORO2B			TBC1D2		C5orf30	PPIC		MMP10	DGKA
TRIM49L	C15orf41			GJB4		SGEF	FBXO30		UQCRHL	NICN1
KLHL35	COL23A1			GPR172B		GGCT	KCNA2		CPLX1	SLC18A2
C9orf140	CDC42EP4			TNS4		MMP10	TACC1		MXD3	OR7A5
C14orf80	ITGB1BP2			PCSK2		LOC100130872	DHDPSL		SLC6A20	ProSAPiP1
FOXD4L1	MYOF			CYP4B1		C9orf140	ITGB1BP2		SNHG1	SLC5A7
LHX2	EMILIN3			ZNF395		TRIM36	HMGCLL1		ADAMTS16	MT1M
HIST1H4H	CAP2			HPDL		TARP	FOXF1		ARHGAP11A	LOC342346
RUVBL1	TRPC6			P2RY2		CDKN3	CYP11A1		MAD2L1	PRODH
LRFN2	MATN2			TNFRSF10D		ISX	PLCD3		SDCCAG3	PLEKHM1
CYP2D6	SLC16A5			ZNF671		C9orf117	GJD3		HIST1H2AK	CYP4F22
C1orf104	GSTM4			GALNT6		KIF18B	COL21A1		CCDC154	WDR81
C4orf48	PCDH9			KRT23		TPX2	ANKRD35		HIST2H2AB	C9orf103
MAMDC4	PRPH2			DCLRE1C		DGCR9	CNN2		LOC644165	FOXN1
HSPD1	FOXC1			SUPT3H		HIST3H2BB	ANTXR2		KAT2A	ZBTB7C
MAL2	WFDC1			CPA1		SPAG5	DIRC3		LOC100128191	TMEM213
MRPS28	GCNT4			VPS39		SHOX2	MASP1		PRSS27	ZNF215
AKR1D1	PLEKHG3			ATOH8		EPR1	NAALADL1		MAL2	SLC7A8
XPO6	RERG			GABRA3		MEX3D	C12orf75		ZMYND19	NLRP14
TARBP1	GLI2			CYB5D1		CTNND2	TWIST2		LOC646214	RNF185
TELO2	OLFML2A			LHFPL1		PBK	MAGI2		COL1A1	C1orf175
LOC145837	ITSN1			GPER		TMEM120B	SGK269		SLC12A8	GDEP
FOLH1	LOC100126784			PTP4A2		SKA1	DSTN		LOC440944	SCGB2A1
HIST1H2BL	COL21A1			CAPS2		THEG	LGR6		BCL8	SPTBN4
NHLH1	EDN3			PRSS16		TRIB1	TMEM108		SLC25A27	MT1E
MAD2L2	PPP1R3C			PHLDA1		HSPD1	FBXO31		MRPS28	KRT23
HIST1H2AB	PROK1			SRF		BPIL1	RSU1		DIRAS2	STAT6
GAL	SV2A			KRT5		SOX4	CKMT2		BGN	CCDC60
HMGB3	CLU			TCF7		IQGAP3	GSTM3		ATOH7	BAALC
SYCE2	TIMP2			TNFRSF19		STIL	SH3BGR		HNRNPAB	SH2D7
TNK2	GATM			EPHA5		COL10A1	TBL1X		ZNF419	VSIG2
ESRP1	RUSC2			PRICKLE3		MLF1IP	PAQR8		SNORA76	ZDHHC4
SLC26A1	C10orf108			LOC441208		HIST1H2BN	KCNH2		CDT1	RNF165
OTX1	RASGRF2			TIMP4		KIF20A	PDLIM7		ORC6L	RICH2
ULBP1	MRAS			CDH18		CDR2L	RBM9		ATG9B	CYP2U1
UBXN11	DCHS1			S100A14		RCC2	PRKG1		F2R	MAF
SLC25A27	TSHZ3			GSTM2		PROZ	C1orf114		CCDC99	MED9
CCL18	PDE7B			PARP6		TEX19	C7orf31		OTOR	LDHD
LENEP	GAS1			TBX6		CENPF	BEND6		CCDC18	NRXN1
KCNK12	VIT			ATF7IP		CCDC41	FGF10		WDR90	NTN1
HRK	MSN			VWA2		HIST1H4E	C7orf51		KISS1R	ARNTL
LOC256880	KCNQ5			CDCP1		RANBP17	CES1		KIF18A	FERMT1
LOC440896	TMTC1			KIAA1671		TTK	MAL		EME1	GJB5
PPIAL4G	FKBP9L			SLC40A1		SLC12A8	FABP3		HIST1H2BN	BNIPL
LOC728758	STXBP5L			RASSF5		VAV2	MR1		HIST1H2AJ	TNFRSF10D
HIST1H2AH	LEPR			CCDC60		PLXNB3	GLDN		FAM113A	THSD4
TMC2	LOC283174			PER2		CDCA8	DPYSL2		LINGO3	PRR15
B3GNT4	GRIK5			GGT6		E2F5	PNMAL2		C6orf201	PLAC2
SNHG4	TPM2			DLEC1		SNHG4	C1QTNF1		DGCR5	ITGA2
LOC202781	CRTAP			OR7C1		LOC440944	FAM18A		NSUN5P1	ZP2
TRIB3	CLDN11			PYGO1		KIF14	HOXD13		MAK	SH3BGRL2
SNORA39	CMTM5			NTN1		FOXA1	SORCS2		LOC100286793	LHFPL4
LOC100134713	NES			SYDE2		SPC24	NCRNA00087		TOP1P2	CD82
SLC17A4	GPLD1			SYTL4		SLC25A27	EPHB1		PKIB	C1orf88
COL10A1	RNF180			GGA2		KIFC1	TPM2		LOC646851	KIAA1199
C8orf38	PDE2A			NKPD1		LMX1B	PITPNM2		ANKRD13B	HPDL
LOC283867	ZCCHC24			SLC27A6		LMNB1	SLC6A16		UBE2S	VPS39
GPC2	CORO1C			DUSP15		CCNB1	FAM162B		LOC541471	CST3
BCL8	SGK269			TRAF6		GSDMA	PRPH2		PROZ	SV2B
CST2	EHBP1L1			PRKG2		SHMT2	EMILIN3		LOC399815	CYB5D1
C9orf117	PAPPA			BEGAIN		FOXL2	NUDT10		RAD51AP1	ITGB4
TPD52	PRDM8			SERPINF2		CCDC64	ARHGAP24		PDCD5	ACE
C6orf10	ITGA1			PAPL		LRGUK	LHFPL2		HSPE1	GJB4
RGS10	PBX1			SORL1		TARBP1	SAMD14		CBX3	C6orf192
C7orf52	SH3PXD2A			ERAP1		KCNN4	SOX5		C20orf199	TBX22
FSCN2	SEMA3A			MYLK4		SHISA2	DTNA		C7orf47	ZDHHC8P1
HIST3H2BB	APBB1			THSD7B		SLCO1A2	POU2F2		FOXA1	QRFPR
TOP1P2	SULF2			SERPINB5		MAL2	GFRA1		HIST1H4B	ABLIM1
AGAP6	FBLIM1			FES		HOXB13	CLDN11		C2CD4C	TEPP
PLEKHN1	SNAI2			THSD4		TNN	CRIP3		STMN1	C10orf116
AHSA2	FXYD6			KREMEN1		FEZF1	TRIP6		KIF4B	SEMA3F
NEAT1	HFE			ETS2		FAM113A	DPT		LPCAT1	SLC4A11
MC1R	RGS7BP			BCL11A		F2RL2	RBMS2		RUVBL1	KRT5
COMP	EYA1			RIN1		FGFRL1	EEF2K		C20orf103	FOLR1
ADAMTS13	DOK4			ITGB6		GDPD1	CD248		INHBA	EVPLL
FGF17	PDLIM7			KIAA1199		SLC26A1	RGS22		FAM54A	RIN1
LOC100131434	NMUR1			TRANK1		HIST1H2BO	DDIT4L		RGS11	TSPYL3
SCXB	TMEM106A			CA8		DIAPH3	C4orf49		HELT	GGA2
RPL13AP6	ITGA5			FAM86B1		TTYH3	NTRK2		CKAP2L	GGT6
FAM69B	MPL			GPR87		TOP2A	WFS1		DCAF13	GPR87
B4GALNT4	PCDH10			PLLP		SLC25A37	SRL		FAM53A	CDC14B
POM121L10P	PRDM6			CSTA		IL11	C10orf54		LOC100128842	MT1F
NOX4	ILK			CHP2		STEAP1	SSTR2		KCNN4	LASS3
SUV420H2	KATNAL1			DSE		LPCAT1	SLCO3A1			KCNK6
SGK494	BOC			ABLIM1		ZNF419	MAP1LC3B			CCDC68
SDS	PRICKLE1			DLG5		MYO19	PRKCA			CRABP1
TLX1	SNAP25			ATAD1		HIST1H1B	PAPPA			TP53AIP1
TTC29	DUSP3			ASCL2		C8orf51	TMEM132C			MAGEE1
CELSR3	ETNK2			DOPEY1		TBC1D3H	HPD			PLA2G3
CBX4	ACSL4			BIN3		CEP55	SYNPO			BLCAP
THBS4	PRDM11			C10orf116		RPA4	SLC8A2			CHST9
ASNS	RGL1			SYNE1		MGC87042	CEND1			DUOXA2
SYP	UBE2QL1			FZD10		LOC100272146	SAMD4A			GABARAPL1
MEMO1	GPM6B			PCSK9		PLEKHN1	GSN			NOX5
APOC2	C22orf23			PHYHD1		NOX4	DFNA5			CACNG4
SEC31B	TSPAN11			DUOX2		OGT	ANXA2P2			SILV
PANX2	RCAN2			CCK		COMP	TEAD1			TECR
MGC14436	MGLL			CYP3A7		EPB41L4B	HPSE2			CYP4F2
MDH1B	PMP22			ZNF488		NHLH1	EPB41L1			SCGB3A1
AMHR2	RBM24			CAPG		RAET1K	PDE7B			APOBEC3D
MAPK12	DKK3			PKN2		ASPM	DCHS1			KRT15
TTLL6	IQCA1			TGM1		DCAF13	CTTNBP2			C5orf53
AK5	LRCH2			AVPI1		WDR90	PLCD4			SNX33
KIAA0907	ADAMTS8			MFAP3L		LOC283867	SPRY2			KCTD8
DLL3	LRRK2			KLHL3		PRR16	PEG10			ATP6V0A4
MPP6	DST			ALPK1		ASPN	OLFML1			LOC100130581
AURKAPS1	NTRK3			GABRQ		NUSAP1	FMN2			C6orf123
LOC646851	SGCA			SLC5A8		LAMC2	PRICKLE1			KRT14
FEZF1	WSCD2			FOXQ1		THBS4	PHYHIPL			OR7C1
RPA4	L3MBTL4			C6orf150		ASF1B	KCNS2			IRS1
HIST1H2BN	MICALL1			VSIG10L		E2F2	PPP1R1A			ZNF774
HCN2	BAI3			CCL28		CCNE2	CEP68			C10orf99
RAET1K	PPAP2B			TIPARP		EFCAB10	GSTP1			CLN5
GPR19	COCH			PTPN4		SGOL1	C9orf3			SLC14A1
EME2	PRKG1			HEXA		PTPRN2	PPP1R12A			LOC643008
LOC286467	STOX2			GJB5		GHR	GFPT2			C22orf31
TRIM49	GRK5			C3orf54			RRAS			LOC441666
INSL5	TBC1D1			EFCAB4B			DUSP3			ZER1
TSPAN13	NTF3			C16orf74			WSCD2			SOX10
LOC100272228	LOC283856			EPHA7			OSR2			SLC5A8
MTL5	CD248			SP6			KIT			ATP2A1
FAM57B	LIPE			WDR81			ZEB2			SOX7
TCTE3	FAM184A			SH2D7			STOX2			ZNF248
ZBBX	KSR1			TSSK1B			CRTAP			FAM83F
TM4SF20	SLC25A12			CAT			SLC16A5			SARDH
OGT	LGR6			USH1G			FOXO4			SLC1A3
XKRY2	C12orf75			RGNEF			SLITRK6			PTPRZ1
FOXD4L6	SLCO3A1			NGFR			TMEM132B			RNASE12
GPRIN1	CRIP3			ZNF709			MTMR8			DUOX2
TRIM53	SAMD14			TRPV4			MEF2C			TMEM40
BBC3	DNAJB4			EMP2			NEGR1			EPHX2
ARHGEF38	C8orf84			SOX7			LGALS3			TNS4
E2F5	SCN5A			LOC441666			ZBTB4			LOC154822
C15orf50	REEP1			MAP3K7			DCC			ZNF642
MGAT4B	NID2			AIFM3			MICALL1			PGPEP1
RGL2	FGFR2			GRM6			C8orf84			TMUB2
WFIKKN1	SCRN1			OSBPL2			SV2A			ANKRD7
C17orf47	CDKL1			ZNF611			YAP1			FAM46C
EN2	CPEB1			CPXM1			TCN2			CSTA
SHMT2	TRIM9			ZER1			EHBP1L1			PADI3
C3orf35	FBXO30			ATG5			APLF			MAP7D2
HIST1H2AL	INPP1			UBL3			WDR1			C1orf130
SNORA65	PNMAL2			RIPPLY2			RCAN2			ZNRF3
ACTL8	PRKCA			CCDC25			RNF112			SERPINB5
FOXS1	SPRY2			VPS13D			COPZ2			LRRC29
SOX8	RGAG4			SV2B			PIK3C2G			ARHGEF37
LOC100287718	PNCK			TTC7A			PSIP1			TMEM132D
LOC100130557	JAM3			NSDHL			ILDR2			NEBL
ASPN	MAP1B			DEPDC6			TSPAN7			TTC22
DYTN	DFNA5			KIAA1919			C8orf46			LPAR3
HOXC9	SLC27A6			LOC148824			STAT5B			RAB27A
DGCR9	OLFML1			PLEKHA6			SYNGR1			SLC22A18
LOC399815	HSPB7			TJP2			CD200			ESPN
SLC12A5	SYNPO			CYP20A1			SRF			TNK1
DNAH8	GSN			KIAA1217			HSPB2			DPCR1
GDF9	KCNH2			EVX1			ITSN1			ATP6V0D2
PPEF2	RBM9			MME			CD59			INHBE
PTPRR	PPP1R12A			LOC554202			EFHC2			ZNF19
HOXB13	GJD3			DLK2			GRK5			CELSR2
LUC7L	CEP68			LAMC2			AHDC1			PALMD
LHX3	MYADM			TMEM139			ST8SIA1			C1orf106
SULT1A3	ODZ2			FLJ10661			ANXA4			BSND
NETO2	CX3CL1			BAZ2B			KCNQ4			PERP
TTC21A	RARB			GABARAPL1			DMGDH			MRPS18A
TRIB1	EFEMP1			C1orf106			VIT			FXR2
TMEM120B	NTRK2			EBF4			PAK7			PXMP4
MADCAM1	SRF			STX7			EYA1			IL1R1
CDK1	HR			TOE1			PLEKHO2			GABRQ
ORC6L	FZD10			AQP10			ANK2			WNT3A
NUF2	ID4			WDTC1			RCBTB2			MOCS2
E2F1	FAM18A			SPINLW1			MPPE1			FLRT3
UBE2T	SCRG1			SLC9A1			ARL4A			MSLN
KIF2C	GPX7			HSF2			GPX8			TGM1
AURKA	NHSL2			SEMA3D			GPR155			LIFR
CENPF	C1QTNF1			C16orf89			IQCA1			LOC642587
OIP5	TBL1X			NFIB			TBC1D1			AIFM3
PRC1	KANK1			ZNF578			BDNF			PRPS2
POLQ	EGFLAM			EMID1			NRXN3			NAP1L5
ESPL1	CPNE8			IGSF22			HECTD2			ANKRD43
FAM72A	ACOT11			C15orf56			PHF19			FOXQ1
NUSAP1	RNF165			PLEKHM1			LAYN			NEU1
FBXO43	PLIN4			HNF1B			PDE4A			STS
BUB1	RBPMS2			NTF4			WIPF3			MPZL2
FAM54A	SLC2A5			ZZEF1			TMEM51			CFC1B
CCNB1	LAYN			GJB3			FZD1			DLK2
KIF15	PDE4A			ARHGEF18			GDF10			LOC339535
TOP2A	RSPO2			UBR3			GYPC			GJB3
KIF11	KCNS2			PRINS			PRDM6			ELANE
MND1	C4orf49			MFSD2A			SYT1			FAM27C
C9orf100	PNMA1			EPHA2			EVX2			EBF4
EXO1	COL4A4			ATP1A1			S100A16			DOK7
KIF14	NCKAP5L			PHF1			RASGRP2			EMID1
FOXG1	BEND5			TMEM40			SULF2			LOH12CR2
CDC6	C4orf38			KRT15			ARHGEF17			SOHLH2
SGOL1	ZC3H12B			KRT14			TGFB3			CREB3
RPL30	PGRMC1			ORC3L			ACSF2			CKB
STMN1	ITGB8			DRD1			SNAP25			CYP2W1
BMP6	ACSBG1			ABR			ANXA2			NEO1
CENPE	PTGER2			KLK1			AMPH			GRIN2A
ASPM	PCP4L1			PHIP			NHSL2			HYI
COX6C	ITGA3			FMO4			FAM198A			CARTPT
ANLN	CNTN1			GFRA3			PIK3R1			ATXN7L1
MCM10	C9orf3			LY6K			LOC283856			CYB5D2
CCNE2	PAK7			CD38			TCF21			C1orf115
UTS2D	C9orf125			RICTOR			PDE1C			LOC440173
ENY2	DPYSL2			POU2F1			CASQ1			DLG5
TCEB1	GNAI2			A4GALT			DAB2IP			B3GALNT1
CKAP2L	AFAP1L2			UTP14C			TRPC3			ETV4
KIF23	RSPO3			PROM1			KLHL21			IL28RA
UHRF1	DNAJC18			MT1L			MOBKL2B			SIDT2
CDCA2	SPATA18			MYO3A			KLHL14			SLC39A2
DSCC1	CA11			DPCR1			GALNT9			PC
NSMCE2	LHFPL2			EIF2C1			EMP3			ARHGEF19
DSCR6	HOXA7			MYCBP2			RASD2			WBSCR17
LMNB1	DSTN			C6orf162			FBXL7			CROT
C2orf48	NEGR1			HIVEP2			DYNC1I1			FIGN
FANCA	C2orf40			CGNL1			BEND5			GALNS
LOC100128191	GALR1			C14orf176			SDC3			SLITRK2
PTTG3P	NOS1			DIRAS3			MRC2			REEP5
RNASEH2A	KIAA0427			C22orf42			PTGS1			C9orf95
C12orf48	TUBA1A			HTATIP2			PLBD1			EHHADH
BLM	C1orf114			KIAA1967			CACNA2D3			TOE1
ORC1L	C7			AKAP7			LYVE1			EPB41L4A
NFKBIL2	CCDC88A			DUOXA2			STAT5A			ZNF702P
RACGAP1P	ANKRD53			ACVR2A			PRRG1			PAX6
C18orf56	RNF112			COG6			SCRG1			COPS7A
RACGAP1	CHST15			CALML3			TRIM61			CPA6
GINS1	PDGFD			CHST9			C2orf40			AKAP3
RFC4	KLHL14			NISCH			ADH5			SERPINF2
C4orf21	CD59			TNMD			SGCG			ENHO
ESCO2	TES			GTF2IRD2			COL13A1			GFRA3
DTL	CLVS2			ZCWPW1			CCDC136			MT2A
DNMT3B	SLC35F4			SYTL3			PLP2			GATS
CIT	FILIP1			PVRL1			USP11			TSPAN31
ARHGAP11A	HMGCLL1			GLRX			LMO3			PLEK2
PABPC1	SMAD3			B3GALT4			EZH1			TBX6
C11orf82	HECTD2			CDH22			FLJ10357			C2orf58
MTERFD1	DDR2			TBX22			GAS6			CALN1
CDKN2C	REEP2			FOLR1			C3orf18			ASCL2
TCTEX1D2	LRP4			PRRG3			CNTFR			FAM3B
PRSS27	PLCD1			NUDT15			C20orf132			DSC3
CENPI	ARL10			FRMD4A			PCP4L1			DRD1
XRCC2	SLC2A9			STAC2			NMUR1			CAT
RAD51AP1	PLCL2			RNF212			MPO			PROM1
HELLS	FAM162B			TECR			GPM6A			WDFY2
KIF18A	PLCL1			ANKRD43			MRAS			ZNF18
C15orf42	FOXP2			AQP9			SYT10			WDTC1
ZNF367	FAM196B			ZNF727			LIPE			GABARAPL3
CENPK	ZNF660			TUBE1			GLI2			TAPBPL
ZNF706	INPP5F			MCFD2			MMP28			FAM83C
GPR137C	FAM83B			FAM135A			TMIE			HSD17B6
DCAF13	AMPH			PER1			ZFPM2			ZNF214
TIGD1	KLHDC5			C20orf54			PDLIM1			MGC12916
KPNA2	C15orf59			EDAR			PHYHIP			ZNF395
MAD2L1	TMEM169			CPA6			ZBTB47			VAMP2
KIF4B	FLJ10357			GOPC			TRNP1			TNFRSF19
TIGD5	SCN7A			ATP6V1G3			APOBEC3G			LOC441208
ZNF696	LY6G6D			INSC			NPY6R			ARRB1
DIRAS2	STEAP3			C10orf99			ARL10			C17orf59
	SSTR2			MAP3K1			EDNRB			RNF167
	ERC1			CYP7B1			B3GNT8			C2CD2
	KDELC2			SLC14A1			C17orf51			AFF3
	DYSF			WNT3A			CLIP2			VANGL2
	NFATC4			ZNF774			ODZ2			RYR3
	LAMB2			SMAD4			SLC35F4			OSTBETA
	PEG3			TNFAIP3			ARL4D			PRKG2
	CYTL1			URB1			SLC22A17			psiTPTE22
	MAP7D3			GALNT14			TMEM37			NCRNA00158
	ITPRIPL1			FAM46C			LCA5			FGD4
	C1orf95			RHOBTB3			CAMK2A			WBP2
	HPD			DPYS			CA11			BCL11A
	LYNX1			FADS2			PPP1R3B			CAPNS2
	SPOP			RNGTT			PGAP1			ACOT4
	HHIPL1			ZNF132			C14orf64			ALOX12P2
	SLC46A3			SNX14			C1orf126			PPARA
	WDR1			EPB49			KCNJ3			SC4MOL
	PHF19			C1orf130			SYTL4			ISM2
	NR3C1			KRT6C			ANP32E			ANO7
	MRC2			BCAS3			NACC2			PAK1IP1
	APOB			CDCA7L			IL17RE			RNF128
	ST6GALNAC2			TTC22			GNG11			LOC554202
	ZNF853			AP3B2			AFF2			ADCK4
	PBXIP1			MSX2			C14orf37			RGS12
	CYS1			OVCH2			WNT16			FAM153A
	PABPC4L			EVPLL			CKM			PI15
	CCNJL			CISH			RHOQ			EXTL2
	KCNQ4			UFM1			SHF			CALML3
	EDA2R			PRPF8			DCUN1D4			RAPGEFL1
	TRIM6			ProSAPiP1			REEP2			CD9
	NRK			FOXI1			FBLN1			TRAPPC1
	PSIP1			APP			SAMD12			KRT13
	PARD6G			SC4MOL			COL6A2			ARHGAP6
	MOBKL2B			FAM83A			F7			FAM75A2
	BDNF			RNF152			SLC25A12			KIAA1324L
	GFPT2			ECHDC3			C5orf34			LIMK2
	NDE1			psiTPTE22			CD99L2			LOC148824
	RBM38			INSRR			FAM196B			RASSF6
	TMEM158			KRT40			PIP5K1C			KLK1
	LPCAT2			GTF2IRD2P1			RNASEL			PPM1K
	TMEM108			BLCAP			PTGER2			NAGPA
	KCNA2			RNF128			SMARCD3			CYP4F12
	GNB5			CDKL5			F10			LOC100240726
	CNTFR			SH3BGRL2			RGS9			TMEM53
	PRDM5			PKP2			ABCC6P2			SLC22A1
	DPY19L1			WWOX			RHOB			TRAK1
	SNX7			CLCA4			KLHL29			GLS2
	SORBS2			POMC			CLVS2			PDE6B
	CD99L2			C6orf72			SEMA5A			CES2
	ZEB2			FAM86B2			ID4			MLYCD
	TGFBR2			PLEK2			MAMSTR			KLHL36
	PARM1			SF3A1			WIF1			C6orf130
	MET			RAPGEF3			MBNL1			KCNS1
	PTGER3			CST4			FAM82A1			FAM27A
	PAM			CDC14B			NIPAL4			ELAC1
	SETBP1			WISP3			ABCG4			KL
	SOX7			TFCP2L1			IGFBP4			C17orf81
	FAM82A1			STXBP5			KCNE1L			C10orf58
	LMO3			LYRM2			FST			SLC1A5
	SYNE1			PADI3			CYS1			C9orf170
	AHDC1			FAM120B			DMPK			ITGB6
	SOX5			LOC642587			ABCG2			GPR108
	B4GALNT1			SVOP			ST6GALNAC2			SMAD4
	ZBTB4			CRABP1			TUBB6			DEFB132
	C14orf159			FUT2			P2RY2			CDNF
	LPIN1			KRT16			CAMK1G			CLEC4M
	GALNT9			IL28RA			GNAI2			SLC15A1
	FAM190B			FOXE1			PTPLA			GLB1L3
	SDC3			POLH			GFOD1			XKR8
	MFN2			PRSS12			SNCG			NMT1
	PRELID2			OSTM1			NR3C2			BCAS3
	NPTN			FLJ42289			ZYX			MBD1
	PTGS1			NRXN1			PI4K2A			CGRRF1
	TTBK1			CD207			MAT2B			CHD9
	EVX2			ATP2A3			FEZ2			PRRG3
	NNT			SLITRK2			LOC285830			RNLS
	RBMS2			ECHDC1			SOSTDC1			HHLA3
	SH3BGRL			TG			BTG3			TRPM6
	PIK3R1			NHLH2			FAM127C			GNRHR2
	PIK3C2G			SUSD1			GSTM2			CDH19
	C11orf70			SGK1			MPZ			ANGPTL4
	ZNF536			CAB39L			CASQ2			RANGRF
	FAM48B2			KIAA1107			MAOB			ARL6IP5
	CSRNP3			UBE4A			RHOBTB2			WNT5B
	LOC255167			FAM167A			LYNX1			XK
	ARHGEF9			SLC5A7			BMPER			CDH22
	HVCN1			CRABP2			ZNF781			RNF39
	KPNA3			LOC339535			NDN			ABHD14A
	PLCD4			C1RL			KIAA1377			ZNF671
	TCF4			HEATR4			SYPL2			BTBD11
	ITPRIP			SLC37A4			GPLD1			GJC3
	FNBP1			FAM83C			PRELID2			ANKRD20A3
	DMC1			SLC16A11			HECW1			SLC25A20
	HCN4			C17orf91			LRRC17			C10orf28
	XKR5			PEX3			PPP2R2B			AMIGO1
	LCA5			PDILT			SLC38A4			SNX31
	RHOB			TBX3			KLHDC5			STAC2
	TMEM47			DOCK5			DNM3			GPR144
	ZFPM2			SH3RF2			MYOM1			CCDC127
	TUBB6			COG2			CXorf57			PTK2B
	DUOX1			PDE8A			C4orf31			CLVS1
	PGAP1			CCNI2			TACR2			HMGCL
	ZNF454			RAPGEFL1			FBLIM1			FAM63A
	GNG12			ZNF44			RIN3			RIPK4
	STAT5A			LHFPL4			JUB			EMP2
	PNMAL1			BNC1			PYGL			HS3ST6
	C10orf54			NEDD9			NOG			NEFH
	MAL			CARTPT			MFN2			MYCBP2
	DHDPSL			PROM2			GLIS3			RHBDD1
	COL6A2			LASS3			NFIA			SEC14L2
	PDE1C			HEPN1			SMAD3			FCN2
	ITGB4			GRIN2A			CABP1			B3GNT3
	FLJ42709			KIAA0776			AKAP6			SCGB1A1
	CD200			MED20			CSRNP3			ERN2
	CKMT2			RNF39			PRDM11			CPEB3
	WIPF3			IRS1			MRAP2			DEPDC6
	TNC			QRFPR			C1orf54			UBQLNL
	MTMR8			ADAD2			SLFN12			ZNF662
	CACNA2D3			SULT2B1			LGALS1			LOC100192426
	ANO1			MTO1			FAM190B			PPP1R7
	GPM6A			MAPK13			FAM13B			GPRC5C
	KCTD17			C17orf103			C22orf23			WDR7
	MR1			ANGPTL4			KLHL30			GPR109A
	CHST2			PITPNC1			B3GNT9			IRAK4
	CERK			SERINC1			ABHD6			SOCS2
	ICA1L			IDE			IQSEC2			SNTB2
	HSPA4L			LOC342346			CAPG			SCNN1A
	PLEKHO2			TMBIM1			PQLC3			SPHAR
	LOC643763			PALM3			FKBP7			RHCG
	PRSS12			RUNX2			TES			AJAP1
	ZDHHC15			SCGB1A1			CCDC46			ABP1
	TUBG2			CELSR1			C2orf71			ZNF658
	CRYAB			OSBPL9			INPP5F			ZNF90
	NDRG2			TGDS			ANO1			GOT2
	THSD4			C15orf34			KCTD17			GIN1
	NPY6R			KCNJ5			MAP1LC3B2			MYLK4
	PENK			SNX9			AQP5			NINL
	GRIA3			ALDH3A2			CDH17			VTCN1
	JUB			PTGS2			CD36			FAM167A
	SERTAD4			TLR5			KPNA3			ECHDC1
	ILDR2			ATMIN			PCSK2			C14orf169
	NPAS4			PLCH2			XKR4			IL25
	CPAMD8			PTPRZ1			FKBP9L			TMEM232
	YAP1			LAMA5			TECPR2			NHLH2
	RAB34			INSIG1			ADAMTSL4			DENND2D
	ARL4D			GLS2			BCAR3			ORM2
	RAB40A			RTN4IP1			ACTB			CLCA4
	TRIM61			NDFIP2			CCDC80			GPR109B
	ARHGAP24			CDC40			PBXIP1			LRRK1
	TSPAN7			C6orf35			LRRC2			FAM83A
	CALM1			CREBL2			JAK2			MAGEH1
	NFIA			SCGB3A1			LTBP4			TSPYL1
	PLCD3			ZFR2			MRGPRE			MGC23284
	PLP2			TMEM74			KLHL33			AXIN2
	RILPL2			CEACAM1			RCAN1			CBR1
	GPR135			C14orf169			FAM48B2			ZNF512
	CCDC158			NDUFAF4			SLC2A9			NCCRP1
	PLBD1			ERBB2IP			PENK			CELSR1
	USP44			C13orf38			CDH23			FGF12
	TRIP6			AHI1			TMEM43			CYP1B1
	CC2D2A			AMIGO1			LPCAT4			C6orf217
	SLITRK2			PLAGL1			RBP1			DPP4
	ENPP6			SOX2			ERC1			DNALI1
	NIPAL4			ITGA6			RIMKLB			CTSH
	ITGB1			NCCRP1			TMEM169			TFCP2L1
	SPRY1			KRT24			USP27X			DLGAP1
	ACTB			CDC42EP5			HOXD12			SLC22A3
	NLGN4Y			C22orf31			C10orf82			ACP5
	GAS6			SEZ6L			HAPLN2			MTHFSD
	SFXN3			PRODH			AMOTL2			CREBL2
	TRAF3IP2			IVNS1ABP			ISCU			TEX264
	B3GNT8			ATP6V0A4			MGAT4C			TMEM74
	ANKRD45			HYI			RAB34			BMP7
	ST6GALNAC4			QRSL1			ZCCHC12			FEM1A
	SERPINA5			MAP7D2			LOC643763			LRRC8A
	XKR4			HMGCS1			DMC1			RNF13
	AQP5			RSPH3			KLHDC1			GABRA1
	HAPLN2			GLB1L			RXRG			SOX2OT
	PDK2			OSBPL7			PLCD1			DEF6
	RGS9			PAK6			C11orf93			KREMEN1
	GLDN			SS18			SBDS			RBM23
	NTN4			KHDC1			ZNF578			LY6D
	DIRC3			CD82			RAB38			ARMC7
	PLEKHG5			SLCO4C1			MXI1			ABHD14B
	FGF7			CXCL6			MCF2			NUDT18
	MPO			TSPYL1			MESTIT1			LGALS7B
	MESTIT1			PTER			C15orf51			LOC285456
	DSCAML1			KRT13			TEAD3			ALKBH1
	COPZ2			LPAR3			DCBLD2			KRT4
	F10			TDRD5			ZNF676			ATP1A4
	COL17A1			HCG22			SH3GLB1			AQP3
	PURG			TPBG			ST6GALNAC4			EIF5B
	NACC2			FOXA3			FLJ42709			MYLK
	GPR156			CHMP4A			ARHGEF4			MPP2
	THRA			TRAK1			REC8			MAMLD1
	TOR1AIP1			TFEB			BVES			PGM5
	RAB11FIP2			FLOT2			DUOX1			CHRDL1
	LINGO2			CROT			MED21			MYH11
	CYP11A1			C15orf38			GALR1			UBXN10
	MED21			CCDC67			RBBP7			C3orf70
	USP2			PAH			ESPNL			HSPB8
	TRPC3			ALOX12P2			BAI2			SYNM
	SCPEP1			STAM2			DLG2			ANGPT1
	DIP2C			SLC1A3			MEF2A			SVIL
	PTGFRN			ZFHX3			AVPI1			LDB3
	CLIP2			SRY			SCPEP1			PRICKLE2
	CDH23			ANKFY1			C13orf29			ADRA1A
	C4orf31			PDE11A			DNAJC18			CAV1
	SGCE			TPD52L1			ICA1L			MSRB3
	RIMKLB			MYCL1			LIX1L			SYNPO2
	BEND6			DHX29			ALDH3A2			FERMT2
	SEMA5A			SLC15A2			FAM178B			FAT3
	MRGPRE			ACER1			GIPC3			LARGE
	GALNT5			CTNNBIP1			PDK2			TNS1
	PPP1R1A			SCN11A			ZNF660			C5orf4
	MOBKL2C			N4BP1			RNF180			FLNA
	PDLIM3			OPA3			APBB1			SORBS1
	BMPER			PADI2			ADRA2B			FLNC
	RAB38			TACC2			ABO			ATP2B4
	MMP16			F11R			SCRN1			C2orf88
	NOG			C2orf43			QSOX1			PDZRN4
	BEX1			ABCC10			SLC16A9			CAMK2G
	LYVE1			ZNF331			AIFM2			VCL
	SMARCD3			MTRF1L			NTRK1			LMOD1
	KIAA1377			SFMBT2			STEAP3			DPYSL3
	GFRA2			BTBD8			A4GALT			PALLD
	SPRED1			FUT3			FAM19A1			KCNB1
	CAMK1G			C6orf89			RASL11B			ITIH5
	ST8SIA1			RTN2			STX7			RAB9B
	PIP5K1C			TP53AIP1			RNF150			CFL2
	PPP1R3B			PERP			ASPH			PPP1R12B
	ITGA2			C8orf79			NDE1			NECAB1
	LDHB			RNF185			RAB40A			TSPAN18
	MBNL1			PTPRS			GGT7			CBX7
	LRRN3			SLC39A2			MAP7D3			JAZF1
	FBXL7			ARHGAP6			MRO			CSRP1
	RSU1			DEFB1			ALS2CR4			FHOD3
	FEM1B			EFHD2			GNB5			PLCL1
	STARD4			REL			VAMP3			ASB2
	PITPNM3			IFNGR1			KLHL5			GCOM1
	MTUS1			PTPRU			SLC38A5			ARHGAP20
	GDF10			SLC44A3			ARPM1			PNMA1
	C17orf51			IKBKE			KLHL10			KCNMB1
	SLC16A7			DYRK3			ACSBG1			TPM1
	FAT2			TTLL2			FLJ23867			MAP1A
	EFNA5			KCNN4			C1orf95			DNAJB5
	TNNI3K			CYP2W1			ZNF483			CCBE1
	C8orf31			UBQLNL			C21orf62			SLMAP
	WWTR1			RIPK1			PTGER3			C16orf45
	EBF1			ZNF451			COX7A1			GNAZ
	ANP32E			GRAMD2			PRRT1			EYA4
	PITPNM2			FEM1A			PURG			KANK2
	SAMD4A			IL17RA			S100A6			ADCY5
	KCTD14			C15orf33			C4orf38			BHMT2
	HSPB2			ERLIN1			RDH5			C20orf194
	B4GALT6			NEFH			PLEKHG5			RASL12
	TCEAL5			CAPNS2			C21orf63			KIAA1161
	PRKD3			SLC27A1			ASB12			JPH2
	ZBTB47			ERBB4			C11orf45			SLC8A1
	DPYD			ZDHHC2			DISP1			GNAL
	PCDHGA9			KLF5			DIO3			MRVI1
	CYP3A5			SEMA4B			CPPED1			ACOX2
	WBP4			CHRFAM7A			GLT25D2			NEXN
	LIX1L			CHRNA7			MMP16			LRCH2
	SOSTDC1			SNX31			SMG6			LOC284276
	TMEM43			B4GALT1			SNX7			RIMS3
	APOBEC3G			ANPEP			SLC20A2			CCDC69
	KCTD9			BAALC			SH3PXD2A			EID3
	LRAT			CYP51A1			FXYD1			CALD1
	RNASEL			FMN1			EIF4E3			NKAPL
	KIAA1826			MYLK			TNFSF12			SPG20
	FYCO1			MAMLD1			C6orf174			TMLHE
	REV3L			MYOCD			SYTL3			GPR161
	ELAVL3			UBXN10			HSD11B1			ANXA6
	ALS2CR4			TMEM35			SCN4A			FRMD6
	ZFP36L1			MPP2			C16orf5			ZNF853
	EPB41L1			MYH11			RYR2			SH3PXD2B
	C13orf26			PRICKLE2			APOB			KCNMA1
	EFHD1			CHRDL1			CYP4B1			AHNAK2
	DDO			C3orf70			SLC7A14			ODZ3
	DCC			SYNM			WWC3			LMO4
	BNIP3L			ANGPT1			WWTR1			HLF
	MCF2			ATP2B4			CMYA5			RND2
	PCSK2			FERMT2			PHLDA3			FHL1
	LEPREL2			CAMK2G			BEGAIN			FAM107A
	MPZ			MSRB3			MOBKL2C			RBPMS
	MAGI2			SVIL			NLGN4Y			PTRF
	MAML2			TNS1			SERP2			LPIN1
	CRISPLD2			PGM5			ELMOD1			CAND2
	PPARGC1B			CAV1			FAM92A1			JAM3
	GLT1D1			ATP1A2			CCDC158			C3orf18
	CNN2			CALD1			ARHGEF9			NEURL1B
	RGNEF			SYNPO2			AGPAT1			CLIP3
	SPG20			FLNA			FAM90A1			CALM1
	GNG2			ADRA1A			ZNF25			MEIS1
	PLP1			MAP1A			TMEM185A			KCNJ8
	P2RY2			C2orf88			TMBIM1			DGKG
	SLITRK6			FRMD6			RABGAP1L			SEC23A
	EFS			C20orf194			MAP3K14			RGAG4
	MAPRE2			PDZRN4			EFHD1			GEFT
	EFHC2			VCL			NUDT7			PRNP
	ANXA1			GNAL			TUBG2			SLC24A3
	MGAT4C			SORBS1			ACAA2			CDC42EP3
	TMIE			TSPAN18			ATAD3C			NDP
	CFH			DPYSL3			JDP2			ARHGAP10
	GBP2			PALLD			LRRTM1			AOC3
	MEF2C			SLMAP			ATRNL1			DMD
	RIN3			PGM5P2			ARHGAP1			GNAO1
	PPP3CB			JAZF1			NAALAD2			NPR2
	FZD1			SEC23A			FYCO1			NCS1
	AGPS			DZIP1			SEPT10			POPDC2
	PLIN2			AHNAK2			GNA14			KIAA1614
	SLC38A5			RAB9B			PSD2			CCDC85A
	SHF			JPH4			EIF4EBP2			EPM2A
	SGCG			LMOD1			CCDC81			CORO1C
	ABCD2			GPR161			KCNE3			SGCB
	C21orf62			PPP1R12B			FAM54B			INMT
	SRL			KIAA1161			SYT9			BNC2
	TRIM22			RGS22			SLC27A3			MST4
	GABRQ			TPM1			CRB1			FBXO17
	C14orf132			KANK2			PAPL			FZD7
	DENND2A			HSPB8			KBTBD12			SCARA3
	FOXJ2			C5orf4			ZNF536			EDNRA
	LOH3CR2A			EID3			CCDC152			KCNAB1
	SSX2IP			ARHGAP20			PEG3			CAV2
	DNM3			BNC2			CCDC3			C20orf200
	ZNF483			ADCY5			LOH3CR2A			PRKCB
	GYPC			BHMT2			STK33			TCF7L1
	CD300LG			NEURL1B			ELP3			GSTM4
	UST			ITIH5			IL1R2			CLIP4
	CACNB4			SH3PXD2B			GBP6			EHD2
	RAI2			FLNC			PTH1R			CAP2
	FAM198A			C16orf45			ITPK1			WFIKKN2
	ABCG2			NECAB1			CRTAC1			LOC401093
	FAM13B			EDNRA			ZMAT3			FAM46B
	SOX30			CDC42EP3			ZNF442			ACTG2
	PRUNE2			FAT3			RARRES2			CNN1
	EPAS1			PRKCA			TUBA1A			ACTA2
	OAT			ANXA6			TOR1AIP1			MXRA7
	C11orf45			SGCB			SACS			SDPR
	ROR1			SLC8A1			PKIG			PCYT1B
	C15orf51			CSRP1			RAB3GAP1			GPR124
	NRXN1			DNAJB5			ADAMTSL5			GJC1
	FKBP7			FHOD3			RAVER2			CTF1
	VAMP3			GNAZ			BCHE			SH3BGRL
	C3orf18			SSPN			RAB11FIP2			STAC
	SYPL2			MRVI1			PPARGC1B			C1orf183
	PLXNA2			LMO4			EPHA2			ST5
	HMG20A			ITSN1			CYB5R3			ZNF516
	KCNJ3			ARHGEF4			C2orf67			C20orf132
	TCEAL1			ITGB3			NTF3			SCUBE3
	KLHL33			CCBE1			COL17A1			CHST3
	ADD1			CCDC69			EFHD2			KCNIP3
	CYP4B1			PARVA			MYOZ3			SLC47A1
	NDN			PAK3			LOC283174			LOC399959
	TACR2			GCOM1			HEPACAM			GSTM5
	PHACTR2			LPIN1			ADCYAP1R1			HEPH
	SPATA6			RIMS3			TMEM158			CELF2
	UNC5C			CORO1C			RTP1			PGR
	CYP27C1			KCNMA1			HSPB1			PRKCA
	EZH1			AOC3			EMX2OS			HSPB6
	TPRXL			CLIP4			DCN			MAMDC2
	ROBO1			DMD			BTN2A1			MYL9
	TSPYL3			MEIS1			CLCNKB			TGFB1I1
	DAB2IP			ST5			FAM55C			DZIP1
	NOTCH1			PNMA1			TCEAL1			PAK3
	TRIP10			KATNAL1			C10orf140			TBL1X
	DTNA			ZNF516			SETBP1			ASPA
	ESPNL			KLHL5			C13orf26			PARVA
	GPR62			ITPR1			FOXJ2			DBNDD2
	C7orf31			ACOX2			ARMCX1			RBPMS2
	JAK1			LARGE			TAF3			DAAM2
	LOC144571			ASB2			NAB2			CCND2
	RTP1			FBXL7			TMEM64			MEIS3P1
	EDNRB			DUSP3			ADRA1B			NCAM1
	C13orf29			ODZ3			KCNJ5			TMEM200B
	ATP10D			CFL2			MAEL			RRAS
	AMOTL2			KCNMB1			C16orf74			GPM6B
	MEF2A			TBL1X			FAM48B1			CDKL1
	PFKFB3			RASL12			P2RX6			EPHB1
	LPP			TMLHE			PPP1R3G			CYB5R2
	TLR3			ACTN1			PRDM5			TSHZ3
	RYR3			SLC25A12			CUEDC1			TTC23
	ALDH3A1			KIAA1614			PGCP			ZAK
	PAQR8			CLIP3			PDLIM4			LSM11
	PAPL			SLC24A3			KNDC1			DOCK3
	SYT15			SCUBE3			NPAS4			C15orf41
	GNA14			GPR124			TMTC1			FNBP1
	TNFRSF10D			ICA1L			EFCAB1			ANO6
	PTBP2			HLF			VAMP5			ITGB3
	C11orf63			GNAO1			RSPO1			QPRT
	MAT2B			PCYT1B			LPP			CRTAP
	RHOBTB2			KCNB1			C3orf54			DIXDC1
	SH3BGR			FNBP1			TPRG1			EFNB1
	ADCYAP1R1			DAB1			TRIP10			GPRASP1
	MAMSTR			TACC1			COL4A5			DUSP19
	RABGAP1L			TEAD1			TCEAL5			RUSC2
	AVPI1			TLN1			LOC144571			FEZ1
	PDLIM1			KCNJ8			TNNI3K			LIMS2
	INPP5D			CAV2			PFKP			KCNH2
	CCDC80			ZAK			NCRNA00092			ILK
	SLC7A14			RBPMS			RBMS1			KATNAL1
	SSBP2			KIAA1644			DUSP18			LPHN3
	C21orf63			JPH2			GLRA4			HS3ST3A1
	ZBTB38			NCS1			HMG20A			CRYAB
	GNG11			HCG11			PLA2G4A			FGF2
	ADPRH			PTRF			CXCR2			LOC644538
	ZCCHC12			STK33			LOC100128239			ZNF804A
	ALDH1B1			TSPAN2			PLLP			DUSP3
	FAM48B1			CRTAP			ACSS2			BEND5
	APOBEC3D			FEZ1			GYPE			ACTN1
	QSOX1			INMT			RAP1A			PPP1R3C
	NCRNA00092			NEXN			PPARD			TIMP3
	C10orf82			KY			MPL			ETNK2
	FTO			PPP1R12A			CHST6			ROR2
	CRTAC1			TSHZ3			FBXO27			HRASLS5
	KCNK3			CBX7			FABP7			DES
	ABCG4			FAM92A1			ANKMY2			OSR2
	KCNE1L			GJC1			GCK			MARVELD1
	SAMD12			NKAPL			PGF			ACTC1
	C20orf132			PIPOX			GPR172B			TRPC1
	MECP2			ANK2			KCNJ15			MAOB
	DUOXA1			MARVELD1			DPH3			FBXL7
	FUT4			SCARA3			THRA			DHDPSL
	PARP3			CDKL1			CIDEC			MICALL1
	DPY19L2P2			CCDC85A			ARHGEF10L			TLN1
	EMCN			STAT5B			HTR1B			HAAO
	LUZP1			C3orf18			S100B			FBXL22
	TRIM34			PLIN4			PLXNA2			FGF7
	JDP2			HRNBP3			MGC16703			PARD6G
	C6orf225			LRFN5			HEPN1			SSPN
	VPS36			PRNP			C17orf108			ARHGEF4
	BMP7			TTC28			TUBA4A			SMTN
	L1CAM			ANO6			SEMA3B			SPARCL1
	RNF152			FGF2			PLD1			DKK3
	RRAS			HEPH			FUT10			PPAPDC3
	TMEM51			CHST3			GATA3			NLGN3
	EPB41L3			MICALL1			UNC5B			SPEG
	PDK4			FZD7			RNF126P1			ACSS3
	CABP1			C11orf70			SLC22A2			DTNA
	ZFAND5			EHD2			HHIPL2			PCDH9
	CASQ2			EFHC2			RPS2P32			CKMT2
	EPHA5			RND2			RAB40AL			ANO5
	ELMOD1			RBMS3			ZNF488			CMTM5
	LRRC17			MBNL2			CHRNB1			B4GALNT1
	GSTM3			MCAM			LOC728392			DSTN
	TTC23			ARHGAP10			P2RX2			ASXL3
	KIT			LSM11			DDO			PTGIS
	RBP1			PGR			MYH6			TGFBR3
	HOXD12			TCN2			GPR37L1			C7orf51
	SCN3B			GLI3			F8			KLHL4
	SCARA5			PRKCB			ADD1			LRRN3
	LOC728819			FBLIM1			LOC100133669			MCAM
	ASB1			POPDC2			ITGB1			TMEM47
	IGSF9B			TBC1D1			CDH8			CNTFR
	KIAA1462			KCNIP3			PRKAB2			APBB1
	ZYX			LOC399959			TSC22D3			KANK1
	SERPINB1			GEFT			GRIA3			C7orf58
	HS3ST3B1			B3GALT2			KDELC2			DCC
	THSD1			MEIS3P1			UNC5C			ITSN1
	DOCK1			NPR2			ZNF157			FILIP1
	GLRB			DYNC1I1			GJC2			SLC12A4
	PPIC			RASD2			CCIN			PGRMC1
	SMG6			TCF7L1			ZFP36L1			NACAD
	DSE			C7orf58			SLC1A6			ANGPTL1
	KLHL21			SDPR			INSC			CCDC89
	ETS2			FKBP9L			UGP2			FGFR1
	CEP120			C1orf183			NFE2L1			LRP1B
	ELF4			LOC401093			CDHR1			TRIM9
	CACNA1H			FBXL22			KLHL15			BAI3
	CECR1			EPHB1			SLITRK3			CYP11A1
	TUBA4A			RGAG4			IGSF11			GLIS1
	KITLG			FMN2			KRT23			TRIP6
	SH3GLB1			ROR2			FAM40B			APOBEC3C
	CDKL2			ACTA2			PRKCE			ANK2
	KLHL29			DCBLD2			CPA1			RGS22
	P2RY12			TRPC1			NOS1			ZBTB47
	MAPKBP1			ALDH1L2			RASL11A			TBC1D1
	ADRA2B			AIFM2			HDHD1A			FBXO31
	CCDC136			TRPC4			DAB1			C10orf72
	FRMD7			GNAI2			GPX2			SPOCK3
	CXCR2			ARHGEF17			TP53INP2			SEMA6D
	CLCNKB			CAP2			ME1			MAP1B
	DCN			ALDH1A2			DDB2			PPAP2B
	STX7			PSIP1			AMOT			GJA1
	DMPK			LOC284276			TM7SF3			C12orf75
	LRRC34			C10orf108			MAPRE1			ADAMTS5
	RNF126P1			RNF180			RPTOR			MAMSTR
	AKAP6			ZNF804A			CYP2U1			TAGLN
	ZSCAN20			CCDC89			CHMP7			NT5E
	MPDZ			LOC144571			ITGA3			NHS
	ACSF2			TIMP3			LOC149837			RNF175
	CCDC46			MXRA7			MYO1C			HPD
	GRIN2A			ACTG2			CDKN1C			KCNJ3
	SLITRK3			DCHS2			IGF2			RGN
	CASQ1			CLIC4			SSX2IP			TACC1
	POU2F2			PARD6G			HCFC2			SRF
	ME1			FGFR1			C1orf186			MAGI2
	SNCG			KPNA3			SVOPL			TCN2
	DERA			LPAR1			TNMD			ANKRD53
	GDF5			CELF2			NHEDC2			PLN
	ADAMTS9			KLHL4			ADH1B			DAB1
	TP53INP2			SCRN1			LOC441869			TINAGL1
	SLC6A16			C22orf23			DIP2C			EPB41L3
	RAB40AL			KIAA1377			DCAF12L1			TTC28
	GAL3ST3			LRCH2			CCDC129			C4orf49
	CDHR1			CALM1			LINGO2			MRGPRF
	SLC5A8			MAP1B			KRT9			TMIE
	CRYZ			ARHGEF9			NPTN			RBM9
	FOXN3			PDGFC			SERPINA5			PDK2
	KRT222			TGFB1I1			TMEM100			PLCD4
	LOC100128239			ILK			SPOP			MAL
	C1orf54			SSBP2			FOXI1			ITGB1BP2
	LOC100270710			EYA4			NNT			DOK4
	TIMP4			GPRASP1			TTBK1			MEIS2
	ZNF488			ASXL3			SLC48A1			CPEB1
	FAM178B			FAM46B			LRRC4			GLI3
	TBC1D2			C12orf75			PTPN21			PRTFDC1
	C14orf64			RAI2			WBP4			TSLP
	BNIP2			APBB1			KCNF1			RBM38
	C2orf71			SLC12A4			TRPM3			NDN
	PLD1			ZNF853			OSBPL11			TMEM108
	TEAD3			FGF7			ASTN1			NFATC4
	NFE2L2			RBM9			MAB21L1			TSPAN2
	HMGN4			MAOB			SLC26A3			DYNC1I1
	USP11			ASPA			ASB1			GRIK5
	EFHA2			CNN1			PTENP1			PDE5A
	LOC441208			LDB3			ACOT11			NYNRIN
	C7orf41			DUSP19			EXTL3			PDE7B
	CES4			KCNH2			BBX			CCDC8
	EIF4EBP2			MAMDC2			CDC37L1			ALDH1L2
	GCK			C7orf51			PPFIBP2			FXYD6
	TMEM20			FAM190B			PARP3			ZCCHC24
	LOC441869			YAP1			USP2			PTPLAD2
	PON3			C5orf34			CRHBP			CLU
	KIAA0430			RBPMS2			VEZF1			ACACB
	EFCAB1			KIAA1462			PTBP2			NAALADL1
	CELSR2			MRAS			FLJ42289			SLC25A12
	C13orf31			PRTFDC1			HMGN4			IQSEC3
	PPP4R1L			RUSC2			TAX1BP3			WFDC1
	SLC40A1			FAM107A			ATOH8			MYADM
	MYOM1			CHST15			NKIRAS1			FBXO30
	MAGEE2			AFF2			G0S2			C1orf190
	ATP1B1			ZNF423			TPD52L1			EPB41L1
	VSNL1			HIF3A			FAM184A			DCHS2
	KLHL10			NDE1			RASGRF1			SYDE1
	GFOD1			INPP5F			SCARA5			SH3BGR
	MAOB			DSTN			TSPYL5			TMEM132B
	PROM1			PEG3			CHURC1			C8orf84
	GATA3			TIMP2			P4HA2			HMGCLL1
	ADAMTSL4			WDR1			TRPV3			LRFN5
	TRIM2			HECTD2			FRMD7			TRHDE
	RPTOR			C6orf186			B4GALT5			SCN4B
	F7			RSU1			MTM1			DMGDH
	ZNF781			HRH2			BNIP3L			EFEMP2
	LGALS1			PLCL1			KRT222			PPP1R12A
	DDX24			MST4			STK38L			STAT5B
	FUT10			NNT			IER5			GSTM3
	CHP2			KLHDC5			MAPKBP1			HSPB7
	TMCO7			MFN2			SPTB			REEP2
	HHAT			NLGN3			IGF1			CLIC4
	SLC20A2			PTBP2			OPCML			CCDC136
	DUSP15			MAP7D3			ZNF187			ICA1L
	FEZ2			DBNDD2			B4GALT6			DYSF
	C6orf174			WFIKKN2			C1QL1			C3orf64
	THSD7B			EFNB1			PGPEP1L			LYNX1
	LOC284837			B4GALNT1			IQGAP1			UBE2QL1
	DCUN1D4			PGRMC1			FCRLB			ZNF423
	UNC5B			C10orf72			NEK7			CNRIP1
	TSHZ2			C14orf37			DSE			KITLG
	GAB1			TMEM200B			PON3			SCHIP1
	KRT9			LOC100126784			PPP3CB			EFHC2
	EMP3			ANP32E			PCGF5			C8orf31
	ZNF750			CCND2			POLR3GL			PNMAL2
	LRRC2			NKD1			FAM160B2			NPY6R
	CPA1			C3orf64			NCKAP5L			SLC16A2
	TMOD1			LOC644538			NAGS			EZH1
	CA8			SPOP			HK1			TRIM6
	DPH3			RGN			RNF38			HCG11
	PLAG1			ZEB1			TLE2			SPON1
	ANKRD40			HS3ST3A1			BNIP2			SGCA
	PGM1			TGFBR3			AKR1B1			BAI2
	RSPO1			MSN			C16orf89			NES
	SIK3			DIXDC1			PRSS35			HOXA7
	BTN2A1			SCN2B			PERP			HSPB2
	CDADC1			PLEKHA2			GRASP			VIT
	PRRT1			TCEAL1			CLEC9A			CD99L2
	PARK2			GRIK5			BMPR1A			CACHD1
	ETV6			DKK3			LOC644936			PIP5K1C
	AMOT			SPOCK3			KIAA1671			WDR1
	TMEM117			ANO5			TMEM127			THRA
	CCDC3			FAM13B			ZFYVE21			TIMP2
	SLFN12			LRRN3			XPNPEP2			HECTD2
	PDGFRA			KIAA0427			PHF11			PPIC
	CHST6			DTNA			FEM1B			C7orf31
	SEPT10			PTPLAD2			TMEM200C			USP11
	GPX8			CACNB2			ANKRD45			ACAA2
	MBD5			PTGIS			GAL3ST3			GNAI2
	ZC4H2			SSX2IP			STX12			C16orf5
	ANXA2P2			KANK1			ARHGAP22			PITPNM2
	TPRG1			NDN			MECP2			TPM2
	ITFG2			DNAJC18			PRRX2			ARHGEF17
	MST4			LPHN3			NOTCH1			ZNF154
	CCDC102A			STARD8			PINK1			RGS7BP
	CACNB2			ITGA1			PADI2			DMPK
	GLCE			KIAA1826			CRY2			MTMR8
	OR7C1			ANGPTL1			WISP2			PLEKHG3
	FAM55C			ODZ2			GABRA3			DPT
	KIAA1009			HCN4			LHFPL1			CSPG4
	PER2			DCUN1D4			PHOSPHO1			STARD8
	CXorf57			ZCCHC24			C19orf12			TCEAL7
	OR7A5			PHF19			REEP1			KCNQ5
	PCDHGB7			NPTN			CHIC1			PDLIM7
	PSD2			ITGB1			TPCN1			GIPC2
	WISP2			ETNK2			RNF165			DENND2A
	DUSP18			ZC3H12B			MYOT			MRAS
	LOC100130238			IRAK3			DSCAML1			TEAD1
	KNDC1			MYL9			S100A14			KLHL13
	KCNJ15			CACNA1C			OCA2			GPRC5B
	SPTBN1			SPON1			PNMAL1			C6orf186
	MPPE1			AGPS			FBXO32			PDE2A
	TBX5			C20orf132			DDX19A			MCC
	CCDC129			SLC47A1			NLRP14			CEND1
	S100B			GCNT4			PI16			VWA5A
	CIDEC			ARL2BP			C17orf39			LOC283392
	DCAF12L1			TRIM6			SPTBN1			RBMS3
	VEZF1			RCBTB2			GNG7			TRNP1
	SLC1A6			PIP5K1C			KCTD11			ARHGAP23
	SRRM4			GPM6B			PPM1M			CERK
	IL4R			WBP4			TPSG1			SCN5A
	LPCAT4			KDELC2			UGT3A1			C5orf34
	B3GALTL			SYDE1			CDS2			LOC283856
	C11orf93			SH3PXD2A			PLA2G5			AIFM2
	CLEC9A			SPARCL1			C15orf59			LRRC17
	ZNF219			LOC283856			AMFR			SEMA3A
	PLEKHA1			GSTM5			RGAG1			PBX1
	PRRG4			CCDC158			TNFRSF10C			P2RX6
	MECOM			PBX1			ITPRIP			LPAR1
	EMX2OS			FBXO17			CAPZB			SERP2
	WIF1			DPY19L2P2			VAMP4			KIAA1462
	PELI2			EIF4E3			HAPLN4			PLCD3
	MTMR10			GPR135			TMCO7			TNFSF12
	EEF2K			MPL			C4orf12			PLP2
	CWF19L2			CEP68			MANBAL			KLHL21
	METTL7A			ASPH			COL25A1			PDGFC
	C9orf24			GSTM4			CLCA2			ARHGEF9
	MACROD2			PCDH9			TBX5			HRH2
	PTPN21			FOXO1			DMRT2			FAM162B
	GLRA4			CSPG4			GLIPR2			RSU1
	PPP2R2B			LIMS2			ENTPD3			GCNT4
	TLR4			SNX7			PRUNE2			STK33
	SLC18A2			GNB5			PPP2R3A			CA11
	PTH1R			SH3BGRL			PDLIM3			CAMK2A
	TAF3			QPRT			SIK3			TRPC4
	TGFB3			RAP1A			IFI27L2			DNAJB4
	CCDC82			SLC16A2			ACER1			KCNA2
	DMGDH			RBM38			ZYG11B			YAP1
	CRY2			PRDM11			RNF219			ZBTB4
	ACO1			NHS			PGAM1			DFNA5
	TIPARP			EZH1			SOS1			TUBG2
	SBDS			LYNX1			LCAT			SLC8A2
	SEPT9			CTF1			PEX14			CLIP2
	AHNAK			PPP3CB			SPATA6			BEND6
	GLIS3			C20orf200			DMKN			MBNL2
	OSR2			OSR2			GPR133			PMP22
	BAI2			ACTB			CD81			MFN2
	KLF12			STOM			GPD1L			KCNQ4
	BBS2			SGK269			TMEM19			QSOX1
	FBXO31			AHDC1			STARD4			FAM55C
	DDX19A			C18orf34			GALNT6			AMPH
	NTRK1			PTPLA			C10orf55			COPZ2
	KCNS1			RNF175			GRIK2			KLHL10
	DNAJC27			NUDT10			C11orf87			DMC1
	NAP1L5			CTTNBP2			MEF2D			GLDN
	FOXO4			SPG20			CLASP1			PHF19
	EIF4E3			SMTN			KIAA0427			FBLIM1
	SPRY3			MITF			LOC285768			PRPH2
	TMEM19			STAC			MYO3A			SAMD12
	ARSJ			BAI2			CES4			ST8SIA1
	SLC22A2			PRIMA1			RNF217			SGCE
	CYB5R2			TUBA1A			TMEM182			TUBB6
	MAN1A1			FLRT2			OR7A5			C22orf23
	PGCP			ADD1			ID3			TRPC6
	STAC2			DYSF			ARL2BP			PEG10
	STAT6			KLHL13			INSRR			SV2A
	NKD1			TAGLN			EML2			AFF2
	CYBRD1			KCNAB1			LPCAT2			RAB34
	C6orf168			ADAMTS5			LOC284749			ITGA1
	TTC7A			THRA			AGPS			ODZ2
	APLF			EPB41L1			LARP6			TUBA1A
	KLHL30			UBE2QL1			FRMPD4			TWIST2
	PHF17			CDADC1			GPR156			FAM54B
	WWC3			C8orf31			APOLD1			ITGA9
	SOX10			NDP			PPP1R12C			FKBP9L
	FBXO32			C15orf41			PRICKLE3			APLF
	PMP2			FAM55C			CILP			CTTNBP2
	PJA1			LIX1L			ALDH1B1			UST
	ERAP1			PDE4D			ADRB3			ITGA7
	EPHA2			NLGN4Y			FAM196A			SSTR2
	C16orf62			ANKRD40			AMT			C6orf225
	BBX			AMPH			TMEM143			DNAJC18
	FOSL2			KCNJ3			DRD5			NKD1
	ID3			CCDC88A			SLC25A4			NACC2
	ERC2			FAM124A			FBXL21			IQSEC2
	CACNA2D1			TINAGL1			ITPKA			LOC100126784
	QSER1			DOK4			TMEM107			NUDT10
	HK1			BNIP2			PTGFRN			PRKG1
	FAS			SEMA6D			DGKE			STOM
	B4GALT5			TUBB6			NEK9			MASP1
	C1orf204			NACAD			ATXN7L1			ACTB
	ARL2BP			EIF4EBP2			HSFX2			WIPF3
	LRRC4			CDKL2			MPP1			GPLD1
	HSD11B1			PPP1R3C			VWC2			EHBP1L1
	RASL11A			ERC1			ZNF415			C14orf37
	MTR			RBMS1			HHATL			PSIP1
	MPZL2			RRAS			XG			MITF
	ID2			SAMD14			PAFAH1B1			GATM
	COL4A5			CCDC46			KBTBD13			ETV5
	TMEM229A			PDE5A			PJA1			OGN
	GATA5			GNA14			TEF			EFEMP1
	CAMK2A			CD99L2			YPEL5			PTPLA
	PIAS1			VWA5A			KLHDC8B			CCDC81
	RIMS4			PTCHD1			NPY1R			FAM190B
	OGFRL1			NAV2			ABR			FOXO4
	XG			CAND2			CLEC3B			PENK
	GPR87			PRKG1			MYOZ1			CCDC158
	PJA2			PLEKHG3			OGFRL1			SGCG
	APOBEC3F			SORBS2			PCOLCE2			KCTD17
	ZBTB7C			FILIP1			SUCLA2			C2orf40
	PTGS2			FAT4			CCL14			GDF10
	LANCL3			PRDM5			MPDZ			EMILIN3
	RAVER2			SLC16A4			WNT6			PPP1R3G
	TEF			TOR1AIP1			C6orf35			MAP7D3
	ARSF			MEF2A			ITFG2			RIMS4
	EPS8			ZFAND5			MLC1			LIX1L
	WNT16			LHFPL2			EVPLL			ZEB1
	GPR75			PLSCR4			SLC25A23			PLCD1
	IRAK1BP1			SH3GLB1			PRODH			FAM18A
	PLA2G4A			SDC3			ACO1			ABCG4
	WLS			ZNF154			PTPN14			CD248
	STXBP4			C7orf31			GPR135			TMEM132C
	C5orf34			LAMB2			MYO16			LOC100128239
	TECPR2			EFEMP2			MRGPRD			C17orf108
	LOC283267			PLP2			ANKRD57			FAM198A
	CDH19			FHL1			ZNF879			GNB5
	ATXN1			NFATC4			SMYD4			KIAA1377
	SNPH			KCNQ4			AKAP7			EMP3
	PIP5K1B			CCDC8			GABRB2			SNAP25
	XK			PPAP2B			SSFA2			C1orf114
	PTPN14			PIK3R1			CCDC115			NRXN3
	CHST11			CPEB1			MYOM2			RASD2
	TMEM154			TRHDE			RGS13			ARL4D
	NR3C2			PDK2			CMBL			TCEAL1
	CYLD			USP11			VWCE			MAP1LC3B
	ZC3H13			SBDS			PTP4A2			C15orf59
	RUNDC3B			ZC4H2			LEPREL2			GPM6A
	ASPH			TMEM43			ACTA1			SRL
	C16orf5			MAGI2			OPTC			DDIT4L
	RNF217			PNMAL2			PLAC9			LOC441869
	ZMYND11			MXI1			RAI2			HAPLN2
	C7orf23			CACHD1			SV2B			GALNT9
	KCNQ3			SPEG			RNF122			REC8
	GALNT6			CLIP2			C3orf39			SAMD14
	PCM1			CNRIP1			C6orf225			FXYD1
	CIB2			PDPN			RUNDC3B			RXRG
	ADRA1B			BEND5			TMEM40			C2orf71
	TNMD			GPR156			LDHB			CD59
	PLEKHO1			RAB34			IGFBP6			ANKRD35
	ZNF843			ARHGAP23			GATA5			STXBP5L
	SMYD4			DIP2C			HAUS4			MGAT4C
	ENTPD3			ZBTB47			NRTN			IRAK3
	TCP11L1			RHOQ			STL			ASB12
	TMEM127			LOC283174			CSTA			DACT3
	RPS2P32			DFNA5			EMX2			ID4
	DDB2			LOC149837			ARNTL			SDC3
	FAM90A1			DES			TULP2			PLEKHA2
	POLR3GL			MRGPRF			LOC100270710			PEX14
	NFE2L1			TRIM9			HIF1AN			SGK269
	PAFAH1B1			ACACB			ASB5			CEP68
	GPR133			NACC2			PLEKHO1			WSCD2
	KIAA0513			C4orf49			TMEM139			RCAN2
	WFS1			LRP1B			LRRC3B			NAV2
	DNAJC15			ZNF483			GJB5			TCEAL5
	CHIC1			PCDH10			BIN3			PCDH10
	PYGB			TRNP1			SH3GL3			BVES
	IQGAP1			MBNL1			S100A4			ISCU
	MACF1			PMP22			UBTD1			SBDS
	CNTNAP3			PGCP			EPDR1			PEG3
	PRDM2			PDLIM3			PPP1R14A			SCRG1
	ITGB6			DAAM2			RGNEF			CES1
	TNFSF12			MATN2			NAT2			C9orf3
	GYG1			KITLG			PAH			SNCG
	DENND2C			TMEM158			KCNH5			ANP32E
	GPR172B			DOCK3			PRPS2			FAM178B
	ITM2B			FOXJ2			PRMT2			KLHDC5
	C1orf25			SCHIP1			LGALS3BP			PRDM11
	CGNL1			TMEM169			MYOZ2			LOC144571
	CDH8			CD59			CCDC54			GYPC
	ALPK1			GPRC5B			KIAA1191			FABP3
	RASSF5			KIAA1310			SH2D7			MYOM1
	PLK1S1			TUBG2			PALMD			RNF112
	TMEM37			SV2A			ANKS1A			AHDC1
	CDS2			C7orf41			MORC1			MCF2
	PFKP			MEIS2			KIAA1310			F7
	KLHL2			JAM3			PYGB			CORO2B
	DRD5			HAAO			ALDH4A1			DIRC3
	TRPM3			ITGB1BP2			ANKDD1A			PDGFD
	CACNA1B			RGS7BP			GFI1B			ARL4A
	ZMAT3			PFKP			C8orf58			COL21A1
	C10orf26			MAP6			C14orf132			MSN
	S100A14			C8orf84			CLIC3			PDPN
	SLC6A2			CD248			C1orf25			FAT4
	GRIK2			ATRNL1			PABPC4L			NMUR1
	GJB4			RABGAP1			SHISA4			C11orf93
	DOCK3			DGKG			TULP1			KLHL5
	NEBL			ITGA9			KLRF1			RARB
	LOC644936			REEP2			C11orf70			C17orf51
	ARHGAP22			GLI2			AQP9			EIF4E3
	RAP1A			POU2F2			SELM			C1QTNF1
	TSPYL2			RAB11FIP2			SLC38A1			MR1
	GJB5			CYP11A1			CNTNAP4			TACR2
	BCHE			KCTD9			DUSP15			CHST15
	PLCB1			TTC23			C1orf110			RNF180
	DGKE			LRRC34			STARD5			RGS9
	KCNF1			PDE2A			KCNB2			DDO
	FCRLB			FLJ42709			OR7C1			BDH2
	HS6ST2			ZBTB4			ZNF257			GPR155
	LRRC49			EFEMP1			PKNOX2			SCRN1
	PKIG			PNCK			TMOD1			DPYSL2
	ATOH8			SULF2			DNAJC27			SEMA3B
	PRX			MTMR8			SYS1			DAB2IP
	ZBTB20			TCEAL2			PHLDA1			L3MBTL4
	VSIG10L			MDFIC			GPR146			IL33
	LPHN2			FAM82A1			WNT2B			ATRNL1
	CYB5R3			PLCD4			NNAT			DCUN1D4
	ZNF25			AFAP1L2			SLC24A4			SFXN3
	PADI2			GLIS1			LOC339535			RCBTB2
	JAK2			GFPT2			C1orf130			RND3
	WDR81			CMTM5			ZNF843			SLC16A4
	ANXA2			GPLD1			FOXI2			PRRG1
	HTR1B			PGM1			PLA2G3			RHOQ
	FER			TMEM47			PRX			SHF
	KLHDC1			ACSL4			CLDN19			SYPL2
	SORL1			PDLIM7			TMEM14C			UGT3A1
	C10orf140			CC2D2A			PCDP1			MXI1
	NFAT5			DDX24			C9orf24			COX7A1
	SLC5A7			GPX7			DOK7			CIDEC
	BDH2			SCRG1			TRIM16			FLJ23867
	CACNA2D4			LOC728819			TTC33			OLFML2A
	GBP6			CERK			FTO			PBXIP1
	ANKDD1A			PCDH18			C7orf41			FAM92A1
	CCDC54			QSOX1			C6orf204			GPR156
	AVPR1A			AP4S1			CRABP2			MPPE1
	FAM169A			RARB			RABGAP1			MRAP2
	MAP1LC3B			WFDC1			HOXA13			CDKN1C
	CHD9			MR1			LHPP			PDE1C
	PHLDA1			TMEM108			NDRG4			LMO3
	SH2D7			KCTD17			ASB3			ME1
	TAX1BP3			PNMAL1			POU3F1			CNN2
	ARMCX2			MAPRE1			ANKFN1			SLC6A16
	ALAD			NID2			SNX18			RBBP7
	ZNF157			C17orf51			CCDC102A			PRRT1
	CHURC1			C1orf114			TBX22			CASQ1
	CAST			DGKE			SOX30			HVCN1
	MAT1A			TSLP			PAQR7			BDNF
	BACH2			DCHS1			NCRNA00181			TTBK1
	NPY1R			DDHD2			ADAMTS18			SNX7
	KIAA1383			MECP2			CACNB2			KCNF1
	NEK7			CD300LG			SCGB3A1			GNG11
	KBTBD12			SCN5A			POMC			GPX8
	SOS2			TES			DNAJC24			BOC
	HNMT			PDE7B			TNIK			PLSCR4
	ARHGAP1			GLT1D1			CDH18			ACSL4
	C1orf126			ANKRD53			UBP1			REEP1
	RXRG			SETBP1			GAB1			GSTP1
	FAM196A			B4GALT6			RPL39L			B3GNT9
	PPM1M			ABCC9			C2orf84			CD200
	GPRASP2			PYGM			RRAGA			KNDC1
	SOS1			IL33			DTWD1			POU2F2
	CLASP1			REEP1			FAM65C			TMEM158
	TMEM200C			PLK1S1			MAP6			MAP6
	RIN2			FTO			ANKRD40			NTRK1
	PPP2R3A			LRRC17			CRYZ			ZNF578
	EPHA7			FAM18A			PCDH11X			FAM13B
	AXIN2			DMGDH			MMGT1			PTGS1
	IL1R2			DCC			KIRREL3			SERPINF1
	F8			GRK5			STRADA			RAI2
	HCFC2			CLU			VPS24			SPRY2
	RABGAP1			BBX			TMEM213			PAQR8
	RHOQ			FAM198A			DNAJC15			KLHL30
	GLG1			RABGAP1L			PNMT			GSN
	SDHD			NAALADL1			CACNG1			PGCP
	FAM172A			SERP2			PARK2			ABHD6
	ELF1			FEM1B			VAT1L			ILDR2
	CA12			RNF219			SEPX1			RBP1
	MAPRE1			DACT3			VEPH1			ABCC9
	AKAP11			PPIC			LOC100286844			ASPH
	ZNF292			SLC46A3			POLH			TMEM37
	TLE2			LOC283392			LOC344595			EGFLAM
	MEF2D			KLHL10			C20orf177			ST6GALNAC4
	ZYG11B			ARL10			ZFP1			RAB40A
	BCL2			RBMS2			IL1RL1			CYS1
	TNIK			PPAPDC3			SORBS3			ZYX
	BHLHB9			DPYSL2			HPCAL4			FAM82A1
	MGC16703			PRICKLE1			SNAPC1			TSPAN7
	VASP			SSTR2			COLEC10			SLC25A4
	PGF			HMGN4			STK24			GAS6
	WNT2B			EPB41L3			TBX4			TRO
	GPD1L			EGFLAM			ESD			MYOF
	OSBPL11			MBD5			RILPL2			LAYN
	DDX19B			RASGRF2			ZNF826			ITPK1
	SPATS2L			GNG12			C4orf3			MATN2
	NEDD4			COPZ2			WISP3			FOXO1
	CIDEB			PURG			YAF2			LINGO2
	VPS37A			PEX14			CYP4F3			TRPC3
	SLC4A3			TMIE			LRRC34			GNG7
	FXC1			EHBP1L1			LOC153910			MPL
	BTG2			RGL1			CWF19L2			ANXA4
	SLC27A3			NCAM1			SORBS2			GNA14
	MPHOSPH8			DPH3			FER			TMEM185A
	PCDH11X			RAB40AL			TPSAB1			ARHGAP24
	HELQ			FKBP7			PLD3			APOB
	SFRS12IP1			BDNF			C6orf89			PNMAL1
	SLC8A2			PABPC4L			ZNF98			KCTD9
	ZNF486			EMILIN3			PIGC			NRK
	USP27X			FOXO4			TMX4			PHLDA3
	ABHD6			SMAD3			RAET1E			PRICKLE1
	AGL			OGN			FAM181B			SMG6
	PHYHIPL			DNM3			MEGF10			C7orf41
	KIAA1310			CORO2B			LDHAL6A			MPO
	KIAA0494			LOC100286844			IL17B			ADRA1B
	PCGF5			CSRNP3			CHRNA4			PDLIM3
	RIN1			ABCG4			SLC9A1			TGFB3
	DSC3			STAT5A			NEBL			LOC283174
	TNKS			RAB40A			ERVFRDE1			SORCS2
	H6PD			DDR2			C10orf28			GRK5
	EPHA4			CLUAP1			RTN4			C1orf54
	DCP1B			FEZ2			C5orf53			AGPAT1
	SERPINB5			RASGRF1			TEPP			NID2
	HOXA13			SGCE			GSG1L			ALDOC
	GIPC3			RNASEL			ALDOC			SYNPO
	TMEM106B			HMG20A			ARRB1			ADRA2B
	ABO			HHIPL1			SELENBP1			CNTNAP4
	PLLP			KCNA2			CDADC1			CLCNKB
	STX12			ROR1			GPR62			FABP7
	NRTN			MYADM			RAB37			FLJ10357
	KPNA5			MGLL			GPRC6A			GFRA1
	RNF219			MED21			RP9P			PTGDS
	G0S2			NES			RNASEH2B			NEGR1
	NAB2			PITPNM2			ZNF219			LHFPL2
	TMEM71			SPRY2			TSPYL2			C4orf38
	ANTXR2			FXYD6			ZDHHC1			FMN2
	IRS1			ANXA2P2			ALKBH8			ADD1
	WNT5B			ITGA5			KIAA0408			NOG
	ZNF407			PTGER3			TMEM61			SNPH
	PPP1R12C			GJD3			DRD2			FEZ2
	NPTX1			FAM54B			MUL1			CCDC46
	SMTNL2			CETN2			TCEAL4			GJD3
	DBC1			ACSBG1			USH1G			IGF1
	RGS12			SPATA18			ProSAPiP1			TMEM143
	EBF4			TEAD3			CETN2			NDE1
	NHEDC2			SMG6			MAR2			KCNB2
	FNDC3A			GAB1			KLHL25			HHATL
	FMO4			IQSEC3			FCGRT			INPP5F
	RNF38			FGF10			DDX24			C21orf62
	SSFA2			ITGA7			ZNF114			PTBP2
	ZC3H12C			KLHL21			ATP6V1G3			FOXP2
	SCAPER			NHSL2			ZNF846			KRT9
	LRRK1			DMC1			ID1			EDNRB
	TRIM35			CRYZ			ARHGEF18			SMARCD3
	ZNF187			CNTFR			SFRS12IP1			C11orf70
	NUDT7			WWTR1			ART5			ADH5
	P4HA2			PTPN21			PROSC			CCDC82
	CCL28			SERPINF1			LOC400804			PDE4A
	QRFPR			KLF12			MYO9B			ANXA2P2
	CSDE1			LIPE			MFSD2A			PKIG
	ARHGEF10L			ANKRD45			C2CD2			ARPM1
	KDSR			TP53INP2			OSTM1			LOC285830
	ATG5			KCNG1			ARSK			FLRT2
	WDFY2			C4orf38			NELL2			SULF2
	EIF4ENIF1			MAP4			BEX1			RNASEL
	BTBD3			PRPH2			TRIM23			STAT5A
	MXI1			HVCN1			MYLK3			RASGRF2
	YBX2			SOX5			COL19A1			PFKP
	AKR1B1			FLJ10357			BBS1			LRRK2
	LY75			DNAJC27			SNPH			NFIA
	PHF11			ITPRIP			SSBP2			F10
	FOXI1			PBXIP1			WNT10A			C6orf174
	TRNP1			GIPC2			BCL7B			SAMD4A
	UBP1			NEK9			CDKN1A			LGALS1
	ITPKB			HPD			PALM3			CCDC88A
	PEX14			CNTN1			C5orf62			C13orf26
	LOC285768			C16orf5			TAF7L			FOXF1
	CDO1			HMGCLL1			ANKRD27			TRIM61
	TTLL11			TRPC6			C19orf47			HPSE2
	RGS13			HOXD13			RIMS4			SLC25A23
	NRXN3			C17orf39			HCN4			GFPT2
	PGPEP1L			LRRK2			VPS11			SPOP
	C5orf62			OSBPL11			L1TD1			KCNE1L
	PCIF1			CYB5R2			KCNK10			HSPB1
	NLRP14			BNIP3L			TCEAL6			RAVER2
	CLUAP1			ISL1			CHMP1B			GLI2
	LSAMP			EDA2R			C14orf180			EMILIN1
	C10orf25			PJA1			CELSR2			NKIRAS1
	ANKMY2			HSPB6			POU2F3			MYH6
	LAMC2			SAMD4A			HSPB3			AGPAT4
	GPX2			MPPE1			CAV3			COL6A2
	LYST			BTN2A1			GSTM2P1			CNTN1
	SP140L			MPDZ			GPR112			GPR37L1
	C17orf39			SNPH			PLEKHF1			RAB40AL
	ASTN1			SRRM4			TWSG1			ESPNL
	TGOLN2			C9orf3			PITPNB			PPP2R2B
	PPM1L			CWF19L2			RGS2			OLFML3
	SLC39A14			FAM127C			BRP44L			KIT
	TXNIP			MAPRE2			RTDR1			ATAD3C
	C10orf55			TPM2			TSPYL3			C1QL1
	PABPC5			NRK			SDHD			TP53INP2
	CILP			EMP3			MCHR1			TECPR2
	SERTAD2			ITFG2			CBLN4			KLHL14
	C4orf19			KRT222			ETV4			CAMK1G
	ACAA2			ESD			LCN6			OLFML1
	MDFI			WSCD2			PHF1			ITPKA
	XPNPEP2			PPP1R3B			BMP5			SOX5
	LRRTM1			RIMKLB			CFD			CYB5R3
	ZNF532			GFRA1			RIPK4			SPATA18
	CDH20			DAB2IP			PRRT4			PRX
	ELP3			LEPREL2			MAP4			RBMS2
	RCAN1			ZYX			TUBE1			ARL10
	ETV5			SEMA3A			C10orf76			AP4S1
	ADH5			C1QTNF1			FAM20B			MBNL1
	TNFAIP3			MAMSTR			GLT1D1			NTRK2
	ZNF257			FBXO31			MAT1A			PCDH18
	DDX3Y			ZNF25			CYP3A7			RAP1A
	DDHD2			KLF8			ANKRD42			FKBP7
	EVC			IGF1			MBNL3			EPHA4
	GPR37L1			TCEAL7			FES			RYR2
	SVOPL			DHDPSL			CYB5D1			BMPER
	CPPED1			GPX8			SMR3B			TMEM100
	KIAA1671			SIK3			ZNF642			TMEM51
	DHX38			GATM			ABLIM3			PLA2G5
	HECW1			ZC3H13			SIX2			TMEM43
	ZNF561			VPS37A			SLC6A2			NR3C2
	PPARA			TRPC3			FAM5B			KIAA0427
	YAF2			PPARGC1B			FAM9B			LYVE1
	KLF9			TNFSF12			LOC100130238			GPX3
	TGM1			NTF3			NUDCD3			KRT222
	SMAD9			MAL			PRRG3			KPNA3
	BEGAIN			SEPT10			CUTC			MEF2A
	AIFM2			MTR			TMEM231			EFHA2
	SH3BGRL2			NEK7			NR1I2			IQCA1
	MAP6			PEG10			ILVBL			EVC2
	TMEM139			BEND6			OVCH2			B4GALT6
	VPS13D			TMEM20			MKL1			TNNI3K
	CRB1			UBP1			C15orf52			C14orf64
	IL17RA			CRYZL1			IFT46			CD40
	PAQR7			VAMP3			PCIF1			PARP3
	PML			ATP1B2			KIAA1826			ISL1
	TOE1			PELI2			PPP1R2			LOC100270710
	KCNG1			TMOD1			MAGEE2			PIK3R1
	KLHL3			RPTOR			LAMB2			EYA1
	ZDBF2			TMEM117			LOC84856			MPP1
	REC8			NT5E			FAM66A			DCBLD2
	HPSE2			SFXN3			PGM1			ANKDD1A
	C6orf204			TRIM61			C1orf88			ANXA2
	LOC100286844			DDX19A			C9orf93			TRIP10
	GNG7			XKR5			FOXQ1			PARK2
	PCYOX1			LOC100128239			CMA1			CACNA2D3
	GANC			NR3C1			PADI3			SERPINA5
	PRMT2			TRIP6			IQCK			SEMA5A
	RAP1B			ACAA2			BHLHB9			CD36
	EXTL3			PTEN			PAK1			KCNS2
	SYDE2			CA11			MGC12916			BEGAIN
	MPV17L			TMTC1			ACTN2			ADCYAP1R1
	PPP1R14A			ZEB2			ANXA2P3			MRO
	TRANK1			FYCO1			LYRM7			ZNF676
	BCAS3			PRUNE2			MBD5			EMX2OS
	ZNF167			ST8SIA1			BIN1			ADAMTS8
	PSTPIP2			WIPF3			PPP2R5A			SHISA4
	C17orf103			SDHD			CA12			DNM3
	NUDT10			PIP5K1B			LOC643008			LHPP
	NEK9			INPP1			LOC154822			ZNF483
	SOCS6			GSN			APOBEC2			RHOB
	ISCU			RAVER2			KBTBD10			LDHB
	SLCO2A1			LMO3			UGT8			MOBKL2C
	ARSK			ACO1			DAPL1			C10orf54
	STL			PPP2R3A			ACTN3			PINK1
	FAM163A			ADRA1B			S100A8			RHOBTB2
	RNF150			DPY19L1			RBBP8			FZD1
	HSFX2			ARL4D			SMTNL2			ZCCHC12
	DUOX2			COCH			C16orf86			BCHE
	NDRG4			EMILIN1			RBPJ			SH3GLB1
	ART5			TWIST2			CHRM2			TRIM35
	ZDHHC1			LINGO2			NT5C1A			RPTOR
	TLL1			LYVE1			CHST4			ABCG2
	SATB1			CLDN11			GALNT13			MAP4
	ZFYVE1			ARL4A			IGSF9B			RPS2P32
	WDR36			EPM2A			DNM1L			USP2
	GRAMD1B			SYNPO			C14orf93			ASTN1
	RNASE7			SPTBN1			ZRANB1			ANKRD45
	PRKAR1A			TMEM106A			KIAA1199			PHYHIP
	ABI2			TECPR2			NXN			FST
	DTX4			ANXA2			SPHKAP			SCN7A
	NCRNA00087			NRSN2			CCDC27			PRRT4
	LOC284749			PPP1R1A			RNF26			ITGA5
	TRPV3			APLF			FAM123A			PGM1
	HOXB2			PDGFD			TCEAL3			CRB1
	IL1RL2			FAM178B			MYL3			DSCAML1
	LOC554202			ADAMTS8			ATP1B1			NPTN
	CLCA2			KNDC1			TTLL11			RGL1
	SERINC1			C11orf93			ASPRV1			POLR3GL
	FRMPD4			B4GALT5			HIPK4			PPP2R3A
	CAPG			ABCD2			KHDC1			LCA5
	FAM46A			RNF38			CCNJL			PPP1R12C
	RAB3GAP1			RNASEH2B			CSRNP1			DPH3
	DYNC1LI2			PTGS1			DPY19L2P2			TRPM3
	B4GALT1			MGAT4C			UNC13C			DCHS1
	CREG1			PJA2			B3GNT1			HOXD12
	RNF122			LPP			RNASE12			PGAM1
	SACS			LAYN			CDKL2			CD81
	CRYBG3			TRIP10			SNX21			S100A16
	AHR			VIT			C4orf10			CCDC80
	RNF185			SPRED1			FMO6P			KCNH5
	TBC1D10A			CEND1			FAM19A2			TEAD3
	D4S234E			SGCA			APOM			TMEM169
	RHBDD1			NR3C2			CISH			MED21
	MTMR7			C10orf25			THAP11			TCEAL6
	NAGS			ANKMY2			STXBP5L			KSR1
	PLEKHM1			OLFML1			SLC4A11			NTF3
	CHMP7			NEBL			CIB2			PTGER3
	ARHGEF19			ZMYND11			WDR48			CHRNB1
	ANKRD42			P4HA2			SORCS3			B3GNT8
	TUBE1			ZNF846			HHIPL1			ACOT11
	PER1			TLR3			BTG2			CCDC54
	FAM54B			FAM172A			MAP7D2			RARRES2
	AQP10			REC8			CAPZA2			GCK
	TRAF6			RPRM			SPRYD3			GLT1D1
	IVNS1ABP			C8orf46			FBXO40			PTPN21
	IPO8			CCDC136			ANKRD43			KLHL29
	ALKBH8			ZNF248			RBP7			LRRC2
	HAPLN4			RND3			C2orf73			SLC38A5
	GZF1			UNC5C			C16orf62			NLGN4Y
	ANKS1A			PRKD3			RIN1			LEPREL2
	PPP2CB			DSCAML1			FAM163A			HCN4
	CAP1			ASAM			LHFPL4			TMEM106A
	PITPNB			APOB			BLVRB			ACSBG1
	MAP4			SLC6A16			ZP2			ZNF781
	TSPYL1			PCIF1			TMEM50B			CRTAC1
	ATXN1L			SNAP25			ABCD3			PRMT2
	C9orf93			ZYG11B			CLUAP1			CETN2
	TRAK2			DNAJB4			C1orf51			SEPX1
	LOC400804			SMARCD3			TMUB2			ZNF25
	MTM1			TNC			EVC			CLDN11
	TPSG1			YAF2			TMEM39B			ZFPM2
	SUPT3H			TTLL11			VSX1			FGF10
	NAT2			TTLL5			C14orf176			SNX21
	TEPP			MASP1			C20orf43			S100A6
	EVPLL			TCEAL4			MYL6			AGPS
	TMEM185A			TSPAN11			CENPB			RGMA
	NEFM			ZNF536			EVX1			PLEKHO2
	CMYA5			RIMS4			EPHA7			PJA1
	MAP3K7			GSTM3			ATG5			PHOSPHO1
	NFIB			RBBP7			ARHGEF33			TCF21
	PECR			CCDC54			LOC441666			ZEB2
	PTPRU			C16orf62			C17orf91			PRELID2
	C20orf177			LRRC49			CCND3			PPP1R3B
	TMEM40			SHF			B3GALT4			CDH8
	DCAF12L2			PTGDS			CRYGD			PYGL
	C1QL1			SPATS2L			VWA1			ARHGEF10L
	AMT			ADRA1D			SLCO4C1			PRDM5
	ASB12			DLEU1			ARSF			MAPRE1
	DRD2			STARD4			TMEM132D			ADRB3
	ADRB3			PTGFRN			DCUN1D3			LRRC4
	B3GALNT1			C13orf26			GABARAPL3			PI4K2A
	MYO3A			PRMT2			CYP19A1			TCEAL4
	BCAR3			TCF7L2			SCN3B			RTP1
	PLEKHA6			GYPC			IER3			ELAVL3
	ESD			C1orf25			ITPR1			HAPLN4
	TULP2			ANKRD42			SCGB2A1			TOR1AIP1
	C14orf28			B3GALTL			C22orf9			RIN3
	OGDH			TAF3			INHBE			PGF
	MYLK4			AKAP11			C13orf1			NHEDC2
	CHMP1B			RILPL2			TBC1D19			ADAMTSL4
	TCEAL6			TBC1D19			CRYZL1			RSPO2
	SOX2			GAS6			RAPGEFL1			BBX
	C15orf52			EPHA4			SOX13			PGAP1
	SNX33			FLJ23867			TMEM117			LOC149837
	FAM123A			IGSF9B			CDH20			HMGN4
	CLDN19			NEGR1			VIPAR			SLC35F4
	VIPAR			ST6GALNAC4			RGS12			KBTBD13
	UFSP2			HCFC2			C10orf108			COL13A1
	KCTD1			EPAS1			MPV17L			NRTN
	NRSN2			CIDEC			DEPDC6			RPRM
	MYOT			MED4			FADS2			MEF2C
	ASB3			RIN3			LOC100130691			RAB11FIP2
	ARID4A			SEMA5A			SNX9			CPPED1
	ADAD2			C1orf95			TNNC2			DDR2
	SLC24A4			ZBTB38			FAM46C			HPCAL4
	PPFIBP1			PAPPA			GZF1			FBLN1
	TWSG1			ABHD6			SERTAD2			AVPI1
	PI16			LOC283267			ITGB1BP3			GPR135
	PTEN			MAT2B			RPP14			TMOD1
	GTF2IRD2B			GYG1			ZNF383			HIPK4
	ZNF846			PITPNB			C4orf35			PCP4
	KCNJ5			RAB3GAP1			TIMP4			CCDC3
	SPTLC3			SCN7A			MGLL			TES
	FBXO7			FAM20B			CC2D2A			FAM184A
	TBC1D19			ALDH1B1			NGRN			CDKL2
	FBXL21			OLFML2A			MOCOS			PPM1M
	LOC134466			NMUR1			NFE2			RASGRF1
	ABCC8			MAP1LC3B			IL28RA			CTSB
	TCF7L2			KCNS2			PPARA			NNT
	APOLD1			TRPM3			RASL10B			ELMOD1
	EMX2			RGMA			C9orf103			LRRC3B
	TLR5			WFS1			TRAK2			KLF12
	ERVFRDE1			ATXN1			ALKBH5			SLCO3A1
	ANXA4			CRYAB			SOCS3			MRC2
	LRRC8A			ANKDD1A			RTN2			PURG
	MAST4			GYPE			OGDH			PRSS35
	SYNGR1			SEPT9			HDAC5			RNF150
	PCDP1			UGP2			C10orf99			CLEC3B
	MFAP3L			SCN4B			NRSN2			EIF4EBP2
	ZNF98			PHF11			FAM169A			SPRED1
	CDKN2AIP			CPNE8			RNF121			RP9P
	MMGT1			SOS1			NAPG			ILVBL
	LOC148824			TNIK			CGRRF1			FBXL21
	SYTL4			TTC33			RYR1			NHSL2
	KIAA1217			A2BP1			RPL23AP82			ERVFRDE1
	LZTFL1			CYBRD1			IGSF22			TGFBR2
	CCDC115			ZSCAN20			CRABP1			C3orf39
	OGFOD1			FAM48B2			C20orf166			VAMP5
	CRABP1			DDX19B			DCP1B			ERC1
	TMEM74			MCF2			MTCH1			ASB1
	MIER1			TMEM37			ATP1A4			USP27X
	SH3GL3			PKIG			CYP2W1			ARL2BP
	SEZ6L			C5orf62			CYP4F22			PPP3CB
	C6orf89			ILDR2			NCRNA00158			FCGRT
	C16orf74			LDHB			ZNF248			GLIS3
	OSTM1			PDE1C			WDR7			ZNF536
	OPCML			DMPK			MIXL1			LPCAT4
	C6orf150			RPS2P32			PEX19			MAR2
	GTF2IRD2P1			C2orf40			UXS1			SLC2A9
	PLA2G3			SORCS2			CXCR1			IGF2
	INSC			SOS2			C3orf55			SSX2IP
	AS3MT			RBPJ			LOC440173			FHL2
	TCF12			GLDN			C12orf43			RABGAP1L
	SMAD2			CDS2			FAM83C			MYOZ1
	TNFRSF10C			RHOB			SRR			PNMT
	INSRR			TCEAL5			ATP2A1			ACO1
	FAM20B			PLN			DEXI			DST
	BAG2			DENND2A			MOCS2			GBP6
	CAPZA2			ASB3			NEFM			BIN1
	ZFP1			STXBP4			UGT3A2			LOC728392
	SCN4A			ADCYAP1R1			APOBEC3F			SELM
	SOX13			PLCB1			CAPS2			CSRNP3
	UGP2			RBP1			MAGEH1			ARHGAP1
	CNOT7			SERPINA5			CSDE1			CDH23
	WISP3			ANKRD35			DUSP5			EFNA5
	GTF2IRD2			C14orf132			S100A12			NFE2L1
	PRRG3			DPT			PLEKHA3			GSG1L
	C1RL			ELAVL3			DUSP26			DDB2
	TTLL5			CD40			OBFC1			FRMD7
	PPP1R2			F7			ASIP			CACNA1H
	ZNF415			ETV5			KRT27			STX7
	ZNRF3			ARHGAP24			CLEC4M			CACNA1C
	MCPH1			TMCO7			ACOT1			B3GNT1
	C21orf91			SLCO3A1			SYT14			TCEAL3
	PIBF1			MOBKL2C			GBA3			CASQ2
	PDE8A			CYB5R3			ZFAND5			RCAN1
	SEMA3D			XKR4			NMT1			PPARD
	GYPE			ELP3			ELAC1			KLHL33
	SCNN1A			PCDP1			FAM50B			SP140L
	KLHL25			MMP16			RPP30			PHACTR2
	IL6ST			TSPYL2			DYRK3			FOXN3
	IER5			STX12			DKFZp566F0947			MYO1C
	FZD3			COL6A2			CIDEB			GIPC3
	GLRX			ISCU			GHITM			TMTC1
	EFCAB4B			ARHGEF33			CAPN12			P4HA2
	TYW3			SLC16A7			HPR			SLC20A2
	PI4K2A			KRT9			ANAPC4			GLT25D2
	TCEAL4			ANKRD27			EXOC3			C11orf87
	FAM69A			MRC2			TSKS			WNT16
	URB1			FOXP2			LOC387647			PQLC3
	FOXI2			GLIS3			C22orf31			MAP1LC3B2
	ALDH2			CAMK1G			RAET1G			CBLN4
	TBX22			VIPAR			SC4MOL			TULP2
	WDR48			SRPX			LOC342346			NPAS4
	CCND3			FAM162B			BLCAP			DIP2C
	KCNB2			HSPB7			HBB			ADAMTSL5
	GABARAPL1			CSDE1			ZDHHC4			DRD2
	TBC1D5			TMEM185A			C17orf88			ELP3
	NEFL			BOC			TMEM53			PI16
	NUDT21			MTMR7			CAPN1			WBP4
	PLAGL1			NT5DC2			KRT24			PLBD1
	GOPC			CYS1			PET112L			C7
	TCEAL3			DOCK1			TMEM106B			CDC37L1
	DAZAP2			NTRK2			TBC1D10A			CACNB2
	NEDD9			FAM48B1			FKRP			TRAF3IP2
	GLUL			BBS2			TECR			MGC16703
	MBTPS1			FOXN3			PKP1			C17orf39
	PALMD			ZNF415			MSLN			PAPPA
	LOC100133669			SCN3B			DYM			MLC1
	VPS39			PRX			SLC31A2			PPARGC1B
	IL17B			SLC4A3			KCNK3			VWC2
	CHRFAM7A			CAPN6			MED9			MAT2B
	BNIPL			NFE2L2			ANKRD31			PLEKHG5
	CWC22			FER			NCRNA00086			MAPKBP1
	MAP3K14			NPY6R			LOC92249			C16orf74
	RSBN1			PLD1			ZNF561			AKAP6
	CDKAL1			JUB			SEMA5B			LARP6
	C22orf39			PLCD3			KCTD4			RNF126P1
	C6orf123			C1orf54			STAR			GABRA3
	PRRG1			CCDC82			HSPA1L			LOC153910
	SLC4A11			USP27X			TP53AIP1			PDLIM1
	HPDL			SNCG			C9orf170			VAMP3
	PLEKHA9			GNG11			C2orf42			NIPAL4
	C1orf106			RERG			COX4NB			CYP27C1
	C2orf84			HOXA13			ZCWPW1			RASGRP2
	ANKRD57			PRELID2			LOC341056			ZNF442
	ATP2A3			CLASP1			INF2			FAM5B
	PKP2			ANAPC16			ZNF167			LOC643763
	MAP3K1			ZCCHC12			H3F3C			JDP2
	HDAC5			TMEM132C			FCGR3B			IGFBP4
	FCGRT			TNNI3K			BCAN			ZFYVE21
	TSPYL5			FAM163A			AQP10			RGAG1
	IPO11			ZNF187			STXBP4			MCHR1
	EFR3A			TSPAN7			ELAVL3			ACTA1
	KLF5			TULP2			LOC728819			MECP2
	SPRYD3			CCDC80			EIF4ENIF1			GPR112
	TMEM100			C14orf64			PKDREJ			FCRLB
	CRK			COL4A4			SRY			IGFBP6
	C6orf72			KIAA0430			MAP3K15			OCA2
	ACE			CRB1			CDKN2C			LTBP4
	EDAR			ANO4			FXC1			JUB
	FOXE1			CD200			TBX6			ALDH1B1
	NGRN			TMEM143			DCTN1			SH3PXD2A
	VWA1			MOBKL2B			S100A13			PLAC9
	HIF1AN			KLHL14			KIF6			AMOTL2
	ZNF774			LGALS1			CLEC4G			WWTR1
	DYRK3			FXC1			C3orf19			PLEKHO1
	USP34			ACTC1			HDDC2			TULP1
	ZNF727			FZD1			MKKS			MYOT
	MYST4			FAS			PRKG2			SLFN12
	FAM8A1			TMEM189			SLC4A3			VEPH1
	BTBD7			SFRS12IP1			ZER1			SLC48A1
	PYGO1			MAPKBP1			MTCP1NB			LOC728264
	CYP4F22			TGFB3			DDX47			GFOD1
	MYO1C			CRY2			GTF2IRD2			GJC2
	STK38L			ASB1			CREM			PTH1R
	FAM175A			PGAM1			ADHFE1			SSBP2
	VPS11			RNF112			C17orf59			ZDHHC15
	C4orf3			STEAP3			EBF4			SYTL3
	CYB5B			ESPNL			R3HCC1			LOC100286844
	TNFRSF1A			LOC100270710			COPS7A			ANKRD40
	LYRM2			ZNF219			ARHGEF19			HR
	PRKCE			MPO			LOC283267			SMAD3
	P2RX6			CNN2			ANKRD7			CXorf57
	RBM20			SACS			KRT74			C1orf110
	AKAP7			PPM1M			SHMT1			MOBKL2B
	TULP1			TMEM64			VSTM2A			ADAM33
	ZNF658			STK24			SP6			CAPG
	CAT			FBXO32			AQP2			RSPO1
	POU3F1			SLITRK6			BSND			DMRT2
	DOPEY1			DDX50			NUDT9P1			UNC5C
[truncated: 2,105 more rows]

## Sheet: S6_shared_pathways
Upregulated shared by all the four paths				Downregulated shared by all the four paths
FDR threshold = 0.01				FDR threshold = 0.01
ID	Description			ID	Description
hsa04110	Cell cycle			hsa04510	Focal adhesion
hsa04914	Progesterone-mediated oocyte maturation			hsa04020	Calcium signaling pathway
hsa04114	Oocyte meiosis			hsa05410	Hypertrophic cardiomyopathy
				hsa04360	Axon guidance
				hsa05412	Arrhythmogenic right ventricular cardiomyopathy
				hsa05414	Dilated cardiomyopathy
				hsa04022	cGMP-PKG signaling pathway
				hsa04014	Ras signaling pathway
				hsa04713	Circadian entrainment
				hsa04261	Adrenergic signaling in cardiomyocytes
				hsa04810	Regulation of actin cytoskeleton
				hsa04921	Oxytocin signaling pathway
				hsa04015	Rap1 signaling pathway
				hsa04270	Vascular smooth muscle contraction
				hsa05205	Proteoglycans in cancer
				hsa04024	cAMP signaling pathway
				hsa04070	Phosphatidylinositol signaling system
				hsa04010	MAPK signaling pathway
				hsa04728	Dopaminergic synapse
				hsa04371	Apelin signaling pathway
				hsa04151	PI3K-Akt signaling pathway
				hsa04310	Wnt signaling pathway
				hsa04924	Renin secretion
				hsa04971	Gastric acid secretion
				hsa04390	Hippo signaling pathway
				hsa04724	Glutamatergic synapse
				hsa04925	Aldosterone synthesis and secretion
				hsa04970	Salivary secretion
				hsa04512	ECM-receptor interaction
				hsa01521	EGFR tyrosine kinase inhibitor resistance
				hsa05032	Morphine addiction
				hsa04725	Cholinergic synapse
				hsa04916	Melanogenesis
				hsa04540	Gap junction
				hsa04972	Pancreatic secretion
				hsa04072	Phospholipase D signaling pathway
				hsa00562	Inositol phosphate metabolism
				hsa04392	Hippo signaling pathway - multiple species
				hsa04520	Adherens junction
				hsa04260	Cardiac muscle contraction
				hsa03320	PPAR signaling pathway
				hsa04933	AGE-RAGE signaling pathway in diabetic complications
				hsa05230	Central carbon metabolism in cancer
				hsa04931	Insulin resistance
				hsa04727	GABAergic synapse
				hsa04919	Thyroid hormone signaling pathway
				hsa05225	Hepatocellular carcinoma
				hsa05226	Gastric cancer
				hsa05215	Prostate cancer
				hsa04730	Long-term depression
				hsa04611	Platelet activation

## Sheet: S7_Path_AC_BEAM_genes
Genes differentially expressed between Paths A and C
FDR threshold = 1e-4
Module 1	Module 2	Module 3	Module 4	Module 5	Module 6
HPS1	CCDC152	MAGED4B	MGLL	PAX1	SLC7A13
NBL1	SEPP1	MAGED4	CACNA1C	ALOX15	GNG13
C2orf43	DLG2	ITPR1	RGS22	ANKRD34B	BASE
ALDH2	HSPB1	CA8	DCBLD2	CACNA1D	KRT72
C6orf192	ALOX15B	LAMC2	ZNF204P	NKX2-2	MYO1H
HMGN5	SLC26A3	MDFI	RBMS1	MGAT5B	HES6
GPR155	SYT1	SEPT9	CCNJL	B3GNT6	RPGRIP1
PPFIBP2	GGT7	PLIN2	BVES	INSM1	SLC34A3
PLCL1	SLC16A9	SLC27A6	STK33	BARX1	MOV10L1
AGPAT1	TMBIM1	C11orf63	ZNF516	FOXB2	CCDC83
METTL7A	LEPREL1	KCNN4	KLHL5	F5	GC
MMP28	FAM3B	C10orf108	FZD10	LOC441204	ALB
CD36	STXBP6	ABCC8	IRAK1BP1	PTK6	HIST2H3C
LONRF1	RAB27A	CACNA1B	KIAA1826	EN2	UTS2D
PTEN	SLC38A4	INPP1	GPR161	B4GALNT4	KRT73
FOXN1	MPPED2	GHR	MRAP2	TMEM45B	SLC10A5
CDK6	TMEM220	RBM24	FAM92A1	UBE2E3	KIFC2
RICH2	NAT1	LOC389493	CC2D2A	CDR2L	HOXC13
ITPK1	C1orf115	LANCL3	ZC3H12B	GRIN3A	RNFT2
CPEB3	GDEP	COCH	OAT	PRAME	C9orf100
ITM2C	COL25A1	HNF1B	HHIPL1	MEX3A	ZMYND10
C17orf108	CDKN2C	TMC1	ARHGEF4	REXO2	TRIM49L
ABCC6P2	BLVRB	LRAT	FRMD6	FOXD1	APOC1
CALM1	ANPEP	HS6ST2	RASD2	NKX6-1	FOXG1
ZNF578	GSTO2	PRSS16	MCC	APBA2	DSCC1
CYB5R2	ZNF18	FRK	SORBS2	LOC100287718	AFP
NIPAL3	AZGP1	GALNT14	REEP1	KRT75	FLJ45244
SYNGR1	MT2A	MSX2	KCNK3	MYT1	DNASE1L2
LPHN2	LOC100192426	BMP7	LAMB2	NETO2	OTX1
IKBKE	TMEM53	NINL	SH3PXD2A	MARCKSL1	GABRD
ADH1C	EXTL2	STXBP5L	PABPC4L	NCRNA00095	BMP6
BDH2	ALDH4A1	CNTNAP3	LOC728819	C17orf55	AKR1D1
ANTXR2	VGLL3	BPIL1	TMEM189	FAM189A1	XPO6
ALAD	TNK1	TRIM2	NCKAP5L	NVL	XKRY2
KLHDC8B	MORN5	CPNE8	RILPL2	LOC145837	LOC149134
RYR2	LDHD	SLC22A3	C11orf70	PPP3R2	AURKB
HDHD1A	DGKA	XK	ZFAND5	THEG	ORC6L
PTENP1	SEMA4G	TFEB	PECR	DLX1	LOC728875
CYP2U1	C17orf59	HHAT	RNF165	RCC2	C8orf77
SHISA9	AFF3	ADPRH	NNT	NUP210	VGF
EFHD2	ADHFE1	GLRX	ATXN1	BEND3	APOE
BTG3	TMEM132D	PHF17	FAM184A	OTP	KLB
C8orf46	SELENBP1	SUSD1	LRRC49	KLHL35	GPR137C
PQLC3	NOSTRIN	SPATS2L	CDKL2	QSOX2	FOXN4
GALM	EHHADH	MACROD2	TSPYL3	TMEM59L	TM4SF20
CMBL	C9orf95	SORL1	SYNM	LOC152225	PLIN1
PHYHIPL	MT1X	OSBPL7	TMEM20	OR51D1	PIGL
GLIPR2	ESPN	EPHA5	ACOT11	RGS10	PACSIN1
PRRG1	FXYD3	NOVA1	SCRN1	GPR160	FLJ12825
LOC374443	DTX2	SYNJ2BP	KCNQ3	PLXNB3	FOXH1
LHFPL1	ANG	PXN	B3GNT9	VAX1	EFNA2
SILV	SLC22A18	C1orf204	KDELC2	P2RX5	HOXC9
DLGAP1	SCIN	TPT1	FAM172A	LPCAT1	RAD51
ALDH3A2	SEMA3F	DPY19L1	EFR3A	SOX4	MC1R
MST4	MT1G	FMN1	RNF180	TP53INP1	RIPK2
SLC1A3	MT1E	ID2	DYNC1I1	ZNF467	HCG27
IGF1	SIRT4	ATP1A1	C20orf194	SHISA2	MXD3
EEF2K	C2orf58	VWA2	SERTAD4	CCDC154	HIST2H3D
FAM107B	FAM5C	SCN3B	SLC46A3	VAX2	BIRC7
EML2	NCAPD3	VPS36	ANO5	TTYH3	POC1A
MRO	TRAPPC1	MYCL1	MBNL2	MTL5	C7orf53
PID1	FMO5	LNX1	ZDBF2	DLL3	LRFN2
ANXA4	ABHD14A	IFNGR1	LOC283174	C17orf99	FAM111B
PYGL	SIGLEC1	GPX7	VASP	SRCIN1	OSTalpha
IL17RE	DEF6	ZNF750	TPM1	LMNB1	CDT1
FAM127C	PC	RASSF9	RAI2	ARHGEF38	FAM13AOS
ARPM1	FBXL16	GLRB	KIAA0427	CST2	LOC146880
PRPS2	RILP	PPP1R1B	ANXA1	DIRAS2	CDCA3
RDH5	HSD17B6	C15orf34	MYH11
MOBKL2A	HHLA3	TMEM63A	DZIP1
SOCS2	C1orf64	EFCAB4B	C6orf168
SEPW1		ARSD	TMEM35
NCRNA00087		VSIG10L	NEFL
HHIPL2		RAPGEF3	ARHGEF17
HPSE2		HHIP	ARMCX1
GPM6B		GALNT5	PTPLA
PLAG1		QDPR	MYOCD
ATAD1		SFRP1	ITGB8
PHOSPHO1		EEF1A1P9	EPHB6
DACH2		ISM2	HCN4
DISP1		PDE6B	B3GALNT1
JAM3		GPR39	ETV6
FAM115C		ZC4H2	ITGA3
TMEM107		ATP2A3	VANGL2
KCNE3		C22orf42	SPEG
SEPX1		C4orf19	ANK2
CHMP1A		RIPPLY2	RIN2
TMEM132B		NFIB	LPCAT2
WFS1		MANSC1	CYBRD1
RASSF6		AMD1	ZNF292
YBX2		CGNL1	KCNG1
TTC23		HTATIP2	C10orf116
SEMA3E		FAM3D	PDLIM3
MME		SOX9	MTUS1
C19orf12		NT5DC1	ZNF486
CYP1B1		AS3MT	APOBEC3F
RNASE4		FAM57A	ADCY5
TNFRSF19		TUBD1	ZDHHC15
EAF2		RNF141	SVIL
CCDC81		LOC441046	MARVELD1
		IL20RA	NPTN
		SHB	LDHB
		ALDH1L1	FERMT1
		PROM2	NHLRC4
		LOC153684	LUZP1
		ST6GAL1	PARK2
		RABEP1	DAB1
		SNX14	CACNB4
		CUX2	GRAMD1B
		CDCP1	WNT5B
		FAM149A	KCNIP3
		TM2D3	HCG11
		ADRA2C	C22orf39
		TTLL2	ORC3L
		RFPL2	MDFIC
		PRKACB	SSPN
		PTGS2	SOX30
		CDO1	KPNA5
		CDC40	HNMT
		SLC16A11	NTN4
		FRMD4A	SMAD2
		ECHDC1	SSBP2
		SEMA6A	APBB1
		EIF3L	ITPKB
		RBM26	PRICKLE2
		KIAA0776	FLNC
		LPAR6	GPR135
		CD302	GYG1
		NHLRC3	C10orf25
		PABPC5	ZNF391
		SOX2	TPP2
		CACNA2D1	FMN2
		ERBB2IP	ATCAY
		FOXE1	PDE4D
		EDAR	PRKD3
		NAP1L5	PRUNE2
		C1RL	MBD5
		UGGT1	C16orf62
		TUBA3D	DPY19L2P2
		ZNF662	RPRM
		PARP11	ST5
		C17orf103	REV3L
		IL10RB	PHIP
		C15orf56	TMEM154
		CD177	FUT4
		SFXN5	C15orf59
		DBC1	HSF2
		SEMA4B	FNDC3B
		APH1B	KIAA1644
		DUSP11	FBLIM1
		FAM135A	ABI2
		PDE8A	SRD5A2
		KIF13B	SNX7
		ID2B	C5orf4
		GRAMD2	SMARCA1
		PDE6A	MPL
		SLC15A1	FAS
		LDOC1	DCHS2
		KCNQ1	PTGFRN
		TAF8	ROR1
		ISOC1	API5
		NUS1	C14orf132
		NR4A2	PLK1S1
		KIAA2022	QRSL1
		LCORL	SRRM4
		INTS6	RGNEF
		CADM4	PGM5
		TAOK3	TMEM229A
		KIAA0090	UBXN10
		CDCA7L	ITPRIP
		DDX52	CWC22
		LOC147804	ELAVL3
		ARSE	KIAA1919
		TUBA3C	IGSF9B
		SF3A1	TMEM117
		GREM2	LOC100270710
		LYSMD3	PIBF1
		FLJ33630	TCP11L1
		RNF212	CDADC1
		COL22A1	KIAA1217
		SLC44A3	TTC28
		RSL24D1	CELSR2
		ZNF44	JPH2
		SH3RF2	PGM1
		IRX3	PCYT1B
		SRBD1	LOC284837
		HSD11B2	PRIMA1
		TMEM181	IPO5
		FMOD	TIMP4
		QPCT	LYRM2
		SUGT1	GNB5
		HSBP1	SYNPO2
		PAK6	NUDT21
		TGDS	KIAA1009
		MAPK13	MAP3K7
		CEACAM1	NTF3
		TSPAN6	CPAMD8
		C2	LPAR1
		TUBA3E	C7orf51
		TMSB4Y	THSD1
		SERPINA1	ATRNL1
		SEC63	LOC283267
		ABP1	NEBL
		CSTF2T	HSPB8
		COMMD6	SPOP
		TRIM38	ZNF167
		ESRRG	TNS1
		MPP5	LOC149837
		GYG2	USP34
		RASD1	CTTNBP2
		PSMD5	EIF4ENIF1
		IFNAR1	COG2
		CHMP4A	PAM
		CTDP1	ARHGEF19
		ISPD	LMOD1
		CD46	ACOX2
		GLB1L	TMEM106B
		BCMO1	MRAS
			NBAS
			LRRK1
			C14orf37
			PRDM5
			RIC3
			TSPAN2
			PNMAL1
			SUPT3H
			ATP2B4
			FLRT2
			STXBP5
			KIF5B
			ROR2
			FLJ42709
			C22orf23
			VPS13D
			FNDC3A
			EYA4
			PEG3
			UFSP2
			BBS2
			DOCK1
			PDZRN3
			RCBTB2
			SOS2
			ANXA6
			D4S234E
			KPNA3
			WBP4
			EBF4
			FXC1
			TRPC1
			KIAA0430
			CWC27
			C20orf200
			GLI3
			DMKN
			SORBS1
			C6orf162
			NACAD
			GANC
			ATP1B1
			MAGEE1
			SEC62
			AFF2
			DIS3L
			PTCHD1
			TEAD1
			FADS1
			MAP7D3
			GLI2
			TUBA1A
			C7orf41
			SYDE2
			DNTTIP2
			BAG2
			NTN1
			TRPC4
			PLCB1
			NDUFAF4
			ACTG2
			ITGB1
			STXBP4
			TNKS
			WDR36
			ZNF331
			DES
			C1orf95
			CNOT7
			DIMT1L
			SF3A3
			GPX3
			TYW3
			TRPV4
			BNIP3L
			SOD3
			ASB2
			COMMD8
			ZNF660
			PPP1CB
			DDX24
			GAB1
			BAG5
			CNN1
			ZC3H13
			EID1
			DAZAP2
			HRNBP3
			PPP3CB
			COPS2
			CCDC91
			PYGO1
			FES
			TAF9B
			SLU7
			KIAA1210
			FKBP9L
			ZNF219
			AGPS
			PRDM11
			DNAJC18
			CSDE1
			KIAA0494
			PNRC1
			TBCK
			TMTC1
			USP2
			FAM181B
			GLT1D1
			ST13
			GPR156
			PDPN
			SMAD9
			CIDEB
			ZNF709
			RIMS4
			GNAL
			PLRG1
			PROK1
			ARHGEF9
			C5orf62
			PDGFC
			WRN
			DUSP1
			LRRC8A
			ATG5
			KCTD1
			NOTCH1
			FAM169A
			GPR62
			RGMA
			KCNS1
			SDHD
			KTELC1
			FLNA
			PTGER3
			RWDD1
			MYOZ3
			MYLK
			TMEM158
			PELI2
			SETBP1
			AKAP11
			SMAD3
			RAB8B
			HADHA
			RFX7
			SSX2IP
			STARD4
			LOC399959
			FTO
			SNPH
			ZNF454
			NLGN4Y
			DOPEY1
			LEPREL2
			SLC4A3
			SCRG1
			BEND5
			NDE1
			FBXO2
			SLC25A12
			ARID4A
			ISL1
			RTF1
			NEDD9
			HOXD13
			TBC1D19
			AK1
			LRFN5
			MPDZ
			FBXL22
			TNFRSF10D
			ELP4
			SEPT15
			KIAA1383
			KIAA1704
			REEP2
			SLC16A5
			CIB2
			BCL11A
			INPP5F
			ITFG2
			ATP1B3
			ZNF512
			LRRC34
			CWF19L2
			PRKAR1A
			ZMYND11
			RERG
			ALDH9A1
			NR3C1
			PCYOX1
			CAND2
			SLC8A1
			CIR1
			NCOA4
			CHRDL1
			ADRA1A
			SERTAD2
			FEM1B
			FCN2
			MTO1
			B3GALT2
			TACC1
			CCDC122
			CAST
			NT5DC2
			IL17RA
			MRGPRF
			MPV17L
			EMILIN3
			ANAPC16
			CES1
			TMOD1
			STEAP3
			MAGEE2
			ODZ2
			BHMT2
			PCP4
			TCEAL2
			FAT3
			ZNF561
			KCNMB1
			SMOC1
			FST
			GNAO1
			HSPA13
			RSBN1
			RGS12
			LOC144571
			EVC
			LOC284276
			MSRB3
			DIS3
			TCF7L2
			DCP1B
			DNAJB5
			FBXL17
			DCHS1
			CCL28
			PCSK9
			CACNB2
			IPO11
			TCF12
			EVC2
			OSBPL9
			DSCAML1
			RAP1B
			UBR3
			PCM1
			ACSS3
			RPRD1A
			WLS
			PKN2
			ADAMTS9
			ANKRD42
			IGFBP6
			CALM2
			CA12
			KIAA0564
			GOPC
			C4orf38
			PRPF8
			IL27RA
			SIK3
			ZAK
			RNF217
			PRDM2
			ANKRD40
			ZNF658
			DSC3
			ACTN1
			BTBD3
			C6orf225
			UBL3
			FER
			FBXO7
			SETDB2
			ATF6
			TTC7A
			PPP1R3C
			CREG1
			SUCLG1
			MPHOSPH8
			FCER1A
			CYP20A1
			CYP7B1
			UBE2QL1
			TUBG2
			TTBK1
			THG1L
			CACHD1
			TBC1D10A
			SIX2
			BEX1
			OGFOD1
			TES
			OGFRL1
			PCP4L1
			PLEKHA3
			PDZRN4
			COG6
			RABGAP1
			TGOLN2
			RAB34
			RYR1
			CAPN6
			VIT
			MASP1

## Sheet: S8_Path_AC_pathways
Pathways significantly enriched in each module
Module 1			Module 2			Module 3			Module 4			Module 5		Module 6
ID	Description		ID	Description		ID	Description		ID	Description		ID	Description	ID	Description
hsa00071	Fatty acid degradation		hsa04978	Mineral absorption		hsa04261	Adrenergic signaling in cardiomyocytes		hsa04261	Adrenergic signaling in cardiomyocytes		hsa05031	Amphetamine addiction	-	-
hsa00010	Glycolysis / Gluconeogenesis		hsa00480	Glutathione metabolism		hsa04540	Gap junction		hsa04022	cGMP-PKG signaling pathway		hsa04950	Maturity onset diabetes of the young
hsa05214	Glioma		hsa00430	Taurine and hypotaurine metabolism		hsa04974	Protein digestion and absorption		hsa05412	Arrhythmogenic right ventricular cardiomyopathy		hsa04724	Glutamatergic synapse
hsa00380	Tryptophan metabolism					hsa04726	Serotonergic synapse		hsa05414	Dilated cardiomyopathy		hsa04020	Calcium signaling pathway
hsa00620	Pyruvate metabolism					hsa04918	Thyroid hormone synthesis		hsa05410	Hypertrophic cardiomyopathy
hsa00561	Glycerolipid metabolism								hsa04510	Focal adhesion
hsa00770	Pantothenate and CoA biosynthesis								hsa04925	Aldosterone synthesis and secretion
hsa00340	Histidine metabolism								hsa04810	Regulation of actin cytoskeleton
hsa04936	Alcoholic liver disease								hsa04921	Oxytocin signaling pathway
hsa05218	Melanoma								hsa04728	Dopaminergic synapse
hsa04115	p53 signaling pathway								hsa04270	Vascular smooth muscle contraction
									hsa04520	Adherens junction
									hsa04371	Apelin signaling pathway
									hsa04340	Hedgehog signaling pathway
									hsa04310	Wnt signaling pathway
									hsa04024	cAMP signaling pathway
									hsa05205	Proteoglycans in cancer
									hsa04260	Cardiac muscle contraction
									hsa04392	Hippo signaling pathway - multiple species
									hsa04720	Long-term potentiation
									hsa04020	Calcium signaling pathway
									hsa04970	Salivary secretion
									hsa00640	Propanoate metabolism
									hsa04713	Circadian entrainment
									hsa04961	Endocrine and other factor-regulated calcium reabsorption
									hsa04971	Gastric acid secretion
									hsa04916	Melanogenesis
									hsa04015	Rap1 signaling pathway
									hsa04360	Axon guidance
									hsa04972	Pancreatic secretion
									hsa04010	MAPK signaling pathway
									hsa04390	Hippo signaling pathway

## Sheet: S9_Path_AB_BEAM_genes
Genes differentially expressed between Paths A and B
FDR threshold = 1e-4
Module 1	Module 2	Module 3
MYOCD	COL3A1	MYLK
MYH11	ITGA11	TNS1
SYNM	POSTN	SYNPO2
PGM5	INHBA	PPP1R12B
TMEM35	HEYL	ATP2B4
HSPB8	CHST1	MSRB3
FLNC	TMEM130	FLNA
PDZRN4	PLXDC1	SORBS1
ANGPT1	COL5A2	ADRA1A
MPP2	NOTCH3	PRICKLE2
ZNF516	STMN2	SLC8A1
JPH2	ASPN	FAT3
C5orf4	SFRP4	C3orf70
UBXN10		LMOD1
KCNMB1		EDNRA
NECAB1		MRVI1
MAMLD1		ADCY5
ASB2		PGM5P2
KIAA1644		CHRDL1
PTCHD1		TSPAN18
GCOM1		NEXN
JPH4		FERMT2
SRD5A2		MAMDC2
ATP1A2		CALD1
COL4A6		CAV1
LOC644538		KANK2
ACTG2		AOC3
LDB3		GPR124
CNN1		DPYSL3
ACSS3		SVIL
C20orf200		BHMT2
MAP1A		PGR
SPEG		FRMD6
HRNBP3		HEPH
PCYT1B		KCNMA1
CAND2		SSPN
RND2		PALLD
B3GALT2		VCL
HIF3A		HS3ST3A1
ALDH1A2		TSPAN2
EYA4		JAZF1
RGN		LOC399959
PYGM		BNC2
MYL9		SPARCL1
CCBE1		GJC1
STAC		ITIH5
SCUBE3		MEIS1
KY		LRFN5
DES		RGS22
CTF1		PDE5A
MEIS2		AHNAK2
GLIS1		TPM1
C2orf88		FGF2
ARHGAP23		RASL12
GSTM5		GNAL
RIMS3		GPR161
SCN2B		KIAA1614
NACAD		MITF
MCC		PTRF
ANGPTL1		CACNA1C
FBXO17		LOC401093
PCDH7		ANO5
ROR2		FZD7
CCDC8		ZNF423
ACOX2		ITGB3
EVC2		EHD2
VWA5A		ACTA2
RGMA		RAB9B
CLIC6		GPRASP1
PRIMA1		CDC42EP3
ZNF185		ABCC9
GNAZ		ARHGAP20
ASPA		FMN2
TCEAL2		MARVELD1
GLI3		CLIP3
FREM2		TRPC4
HSPB6		KCNJ8
PDPN		CCDC69
ADRA1D		CAV2
KCNIP3		TMEM200B
SLC2A4		CACHD1
C18orf34		ANO6
PIPOX		TMLHE
SGCA		ZEB1
CAPN6		MRGPRF
PTPLA		MCAM
CES1		DNAJB5
RPRM		SCARA3
ANO4		DZIP1
SRPX		KCNB1
FAM46B		TIMP2
CLDN11		C10orf72
ATCAY		SLC24A3
EMILIN3		PTGIS
TPM2		LOC284276
AOX1		CHST3
C7orf51		C20orf194
IGSF1		ANXA6
RASD2		FHL1
NYNRIN		RBPMS
APOBEC3C		TGFBR3
PCP4		TIMP3
LOC572558		IRAK3
RBM24		ACTN1
ANKRD35		ITGA7
HRASLS5		ODZ3
HAAO		C3orf64
HOXD13		DACT3
FBLN1		SH3PXD2B
DAAM2		ITGA9
B3GNT9		SYDE1
CCDC85A		PTPLAD2
AFF2		NLGN3
CX3CL1		DCHS2
RNF175		PLSCR4
SMOC1		FLRT2
TCN2		ZAK
TMEM132C		TCF7L1
TRO		ANK2
ARMCX1		C7orf58
FAM107A		TRPC1
KIAA1210		ASXL3
NRG2		FBXL22
FOXC1		CSRP1
IP6K3		DFNA5
CEND1		SEC23A
FAIM2		ITPR1
FAM124A		NCAM1
PPP1R3C		TMTC1
PLN		CLIC4
FABP3		C14orf37
APBB1		PAM
DOK4		HLF
SLC27A6		LPHN3
NT5E		CNRIP1
FHL2		SLMAP
RCBTB2		ZNF804A
REEP2		FAT4
DRD1		PDGFC
C1orf190		ST5
GPRC5B		TGFB1I1
KIAA1161		STOM
ACTC1		NKAPL
PLEKHG3		NDP
A2BP1		MASP1
COL13A1		INMT
PAGE4		DYNC1I1
GPX7		RERG
SPATA18		PMP22
INPP1		RBMS1
GAS1		PCDH10
GSTM4		PRNP
SPRY2		MRAS
ARHGEF4		TINAGL1
BEND5		GNAO1
CD40		ADAMTS5
GPX3		LEPR
ZNF204P		PRRX1
EPHB1		IL33
TRIM6		TTC28
ETNK2		PCDH18
PRSS12		WSCD2
PNCK		TMEM47
ZNF660		LOC100126784
PPARGC1A		ITGA1
DYSF		RBMS3
EFNB1		SCN4B
C9orf125		ASAM
NPAS4		DIXDC1
CMTM5		SCHIP1
OLFML3		MSN
CD59		SDPR
SOX15		STK33
LDHB		C16orf45
RAB34		PRTFDC1
ODZ2		PRKCB
P2RX1		DBNDD2
HR		KLHL5
LIPE		CCND2
EID3		SPON1
PTGDS		SLC47A1
NRG1		ARHGEF17
HFE		NEGR1
LAMB2		SLC12A4
STOX2		NCS1
DIRC3		PRKG1
NTF3		KCNAB1
HOXA7		MXRA7
CHST15		EMILIN1
CA11		LPAR1
LOC285830		WFIKKN2
RSPO2		PAK3
STEAP3		FEZ1
ZNF853		GIPC2
PDE4A		CNTN1
SNAP25		TRHDE
AFAP1L2		MATN2
LEPREL2		SFRP1
AGPAT4		FGFR1
ITGA3		TCEAL7
PGRMC1		DPYSL2
C11orf70		MBNL2
LYNX1		BOC
C12orf75		RUSC2
VIT		STARD8
ANKRD53		TAGLN
PLP2		RGL1
THSD4		LRRK2
QPRT		TLN1
STXBP5L		CAP2
NCKAP5L		GLI2
MAL		TACC1
MRAP2		HRH2
CYP27C1		SV2A
ST6GALNAC4		CYS1
TRIM34		OGN
DPT		CORO1C
FGFR2		PRICKLE1
USP44		SGK269
SLC38A5		LOC283392
ZC4H2		GSN
BMPER		IQSEC3
TRIP6		NTRK2
LGR6		RGS7BP
NIPAL4		ALDH1L2
SPG20		WFDC1
HAPLN2		CBX7
RHOB		SYNPO
RNF112		LIMS2
LOC643763		PDE2A
PLIN4		LSM11
SERPINB1		ITGB1BP2
HMGCLL1		COL4A4
COX7A1		NID2
ACOT11		CLIP4
PRDM8		PAPPA
ZDHHC15		ADAM33
NTN4		GFRA1
KCNIP1		SLC16A4
FERMT1		FHOD3
MOBKL2C		DNAJB4
PLEKHG5		FAM92A1
KCNQ5		PARVA
LRP4		AMPH
CDC42EP4		KLHL13
ZNF711		ADAMTS8
L3MBTL4		ATP1B2
RBM38		POPDC2
PLP1		HSPB7
CNTFR		LAYN
RHBDL3		OLFML1
RSPO3		GRIK5
DHDPSL		NAV2
FZD10		SMTN
RCAN2		PPAPDC3
SOX7		EGFLAM
ISM2		CCDC89
PDK2		CPNE8
DSCAML1		TGFBR2
ITGB8		CFL2
LGI3		HCG11
XKR5		GEFT
DIRAS3		SPOCK3
FAM153A		EFEMP1
RNASE4		REEP1
USP2		DCBLD2
SCN3B		SORCS1
SLC6A16		SGCB
ZNF655		EFEMP2
TRIP10		PPAP2B
SHF		FGF10
CES4		ACACB
IQCA1		MAP1B
PLIN2		NEURL1B
ACSBG1		SULF2
CNN2		CSPG4
CLEC9A		RND3
NTN1		LOC149837
PLXNA2		CAMK2G
PROK1		CPEB1
AJAP1		C2orf40
ROBO1		ISL1
MPZ		TWIST2
NTRK3		ITSN1
TUBG2		DDR2
NOTCH1		SH3PXD2A
B4GALNT1		MMP16
OXER1		C6orf186
PRPH2		TSLP
FAM198A		TCF4
CABP1		CTTNBP2
ITGB4		SERPINF1
GJC2		EYA1
STAT6		TEAD1
SNAI2		ACSL4
PRSS16		LONRF3
GRIA3		ZNF154
ANXA1		TRPC6
CPNE6		SERPING1
APOBEC3D		DKK3
TCF21		KATNAL1
C14orf159		SLC16A2
ID3		ZEB2
L1CAM		OLFML2A
CKMT2		MDFIC
TNFRSF10D		MRC2
TRIM38		PTGER3
C11orf63		UBE2QL1
CTSB		RASGRF2
PLCD1		DCHS1
FAM184A		PURG
NRXN1		C10orf108
SIX2		NHS
C7orf23		MOBKL2B
CNTNAP3		SAMD14
TMIE		DMD
BMP7		SDC3
SYT10		FOXO1
C13orf31		C7
RBP1		FOXF1
LOC255167		SCN7A
SMARCD3		MAPRE2
ETS2		LOC283174
APOBEC3G		GAS6
OAT		CRTAP
KNDC1		SLC46A3
GFRA2		PTGER2
C1orf175		MAP7D3
POLR3GL		CORO2B
KLHL29		ATRNL1
BDH2		GCNT4
GJA1		ZFPM2
CDH23		DCN
C16orf89		NES
C3orf18		LMO4
ARL4D		PRDM6
TMEM71		FLJ42709
B3GNT8		FKBP9L
GSTP1		PNMAL2
RARRES1		LRCH2
S100B		CELF2
BAI3		PSIP1
SLITRK2		SORCS2
PENK		BDNF
LOC100128239		KLF8
FBXO32		LMO3
PARD6G		NHSL2
GRASP		CD200
HS6ST2		PCDH9
ITGA2		SAMD4A
APOL1		LTBP4
C15orf59		KLHL4
TRIM2		DUSP19
BNIP3L		NPR2
NRTN		GFPT2
GDF10		GRK5
GCK		TSPAN11
PDLIM4		LARGE
HOXD11		PPP1R12A
PCP4L1		SCRG1
SLC16A5		PDGFRA
ALS2CR4		LOC728264
GRIN2A		TSPAN7
CLVS2		MEIS3P1
RPE65		CCDC88A
PMP2		KIAA1377
SCARA5		COCH
NGFR		STAT5B
C21orf63		NAALADL1
NAB2		CDKL1
ARHGAP22		ARHGAP10
SOD3		PDLIM7
CA8		GJD3
CD44		FOXP2
ADAMTS9		DNAJC18
DENND2C		APOB
ST6GALNAC2		TUBA1A
SLC40A1		GATM
RRAS		RGS9
TMEM158		LOC283856
S100A16		SEMA3A
NUDT7		EBF1
SLC2A9		C4orf49
CD300LG		C9orf3
CRY2		FXYD6
ARMCX2		MYADM
PDK4		GNB5
AXIN2		NMUR1
SERPINA5		RASGRP2
MSRA		NDE1
VANGL2		SLC35F4
MTMR10		PLEKHA2
PRRX2		HECTD2
KLHL2		C15orf41
PSTPIP2		ZCCHC24
THSD7B		CD99L2
KCNK3		GLRB
PRX		PBX1
BVES		LHFPL2
ATP1B1		MGLL
KBTBD12		ITGA5
LCAT		CD248
PITPNM3		RBM9
POU2AF1		NOVA1
ITPRIPL1		GPX8
BDKRB2		EHBP1L1
SOX10		HHIP
LGALS3		FST
C14orf64		SEMA6D
CHST2		SOX5
FAM90A1		KCNQ4
FAM181B		ABCA8
DUSP26		SYT15
SLC22A17		KSR1
CPXM1		LRP1B
NDRG2		COL6A2
IRS1		C4orf31
CDO1		ARSB
CCNJL		MEF2C
ZNF454		KCNH2
COL23A1		PBXIP1
P2RX2		IGFBP4
HCG4		TBC1D1
SPRY3		HVCN1
PLAG1		GYPC
BEND6		EDA2R
PARM1		DSTN
CYP27A1		TES
C10orf55		PDE4D
CRTAC1		ITGB1
CASQ1		JAM3
CYP11A1		PDLIM3
GALNT9		TMEM43
NINL		SLCO3A1
CKM		CC2D2A
ERC2		RARB
APOBEC3F		GNG12
PCSK2		TSHZ3
FCRLB		PLEKHO2
SYNE1		FAM18A
C11orf45		KIAA0427
LPA		ALDH1B1
NAP1L5		GBP2
FMO4		SLC16A7
FLRT3		NPTN
SATB1		C8orf84
ITM2B		PTGFRN
RNF165		ITPRIP
MAGED4B		ARL10
HOXB2		RBMS2
EPHA2		FLJ10357
LGALS3BP		GPLD1
PTGS2		DGKG
BCAS3		SETBP1
ZNF257		CEP68
LCA5		LOC728392
CD207		FAM82A1
FES		SPRED1
CXorf57		HS3ST3B1
VPS36		MYOF
PHF17		TMEM106A
FAM196A		ARHGAP24
ITM2C		PABPC4L
ADPRH		NOG
CHRFAM7A		C1orf114
DTX4		MBNL1
CACNB4		COL21A1
SCPEP1		WIPF3
PROM1		RGAG4
MAN1A1		CLU
SHB		PLCL2
FAM178B		ILK
DMKN		KLHL33
ATOH8		KCNS2
SAMD12		KLHDC5
MRPS18A		FKBP7
TCF7		CERK
TPSG1		FNBP1
DCAF12L2		CFH
IGSF11		PHF19
XK		GPM6A
SERP2		NR3C1
ANTXR2		CCDC80
C9orf24		RSU1
PAK7		SCRN1
ZNF215		C1QTNF1
ESPNL		CCDC3
EPB41L4A		SCN5A
TIPARP		HHIPL1
NFIA		ZC3H12B
PDE7B		PHYHIP
PRKCQ		TMEM90B
C11orf93		CYBRD1
GALNT5		CLIP2
SOCS3		RNF180
C16orf5		DPY19L1
		ATP10D
		PDGFD
		EMCN
		SFXN3
		GPM6B
		LPIN1
		KCTD17
		ID4
		UNC5C
		MRGPRE
		SNX7
		AMOTL2
		RSPO1
		MEF2A
		LIX1L
		PPIC
		DUSP3
		DNM3
		AKAP6
		SEMA5A
		DPYD
		TBL1X
		PKIG
		SH3BGRL
		EPS8
		ST8SIA1
		PLCL1
		HPD
		PTGS1
		WWTR1
		KPNA3
		TRIM9
		MET
		RIMKLB
		PPP2R2B
		CCL14
		JAK1
		MPL
		CACNA2D3
		FBXL7
		CYTL1
		FBLIM1
		C14orf132
		KANK1
		WDR1
		PEG3
		GNAI2
		SMAD3
		NFATC4
		TRIM22
		CCDC46
		MR1
		DTNA
		TUBB6
		RBPMS2
		CASQ2
		C10orf54
		ACTB
		FRMD7
		PRKCA
		MYOZ3
		PCDHGA9
		SORBS2
		ARHGEF9
		ADAMTSL4
		TMEM108
		ZYX
		CSRNP3
		SGCE
		PLBD1
		WNT2B
		KIAA1826
		GNG2
		EFNA5
		LPCAT2
		HSPB2
		ROR1
		NDN
		STAT5A
		FAM162B
		RIN3
		GPR135
		PITPNM2
		PRKD3
		TNNI3K
		CACNA1H
		KDELC2
		RAB38
		COPZ2
		SLC20A2
		SSTR2
		ILDR2
		FGF7
		NLGN4Y
		FAM190B
		IGSF9B
		GNG11
		RABGAP1L
		ANP32E
		DIO3
		NHEDC2
		PDE1C
		ZNF536
		DENND2A
		PPP1R3B
		SPRY1
		HMG20A
		PRDM5
		THRA
		GPR133
		MTMR8
		NRK
		RUNDC3B
		WBP4
		PNMA1
		ZSCAN20
		ERC1
		PRUNE2
		GNA14
		NKD1
		EDNRB
		FCER1A
		CCDC68
		C1orf95
		C4orf38
		RNASEL
		KLHL14
		KLF12
		ENPP6
		TLR4
		EZH1
		KCNA2
		MACROD2
		PRDM11
		DMC1
		CAMK1G
		PNMAL1
		DAB1
		RAI2
		P2RY12
		CECR1
		ZBTB47
		NACC2
		RARRES2
		C22orf23
		KLHL30
		FOXN3
		FYCO1
		ABCD2
		ZFP36L1
		AGPS
		EPB41L3
		PRRT1
		INPP5F
		SLC25A12
		YAP1
		TNC
		C15orf51
		ICA1L
		AHDC1
		SERTAD4
		EPAS1
		CCDC102A
		AVPR1A
		LGALS1
		PLCD3
		SYPL2
		FTO
		MAOB
		RGNEF
		NNT
		EFHA2
		DIP2C
		ABCG2
		C17orf51
		SPOP
		PFKP
		PRELID2
		GAL3ST3
		LOH3CR2A
		RILPL2
		NPY6R
		TMCO7
		IL27RA
		FEM1B
		GLDN
		TCEAL1
		MPDZ
		C1orf183
		F10
		TCEAL5
		C8orf31
		OSR2
		BTN2A1
		PLA2G4A
		CEP120
		ZNF25
		TSHZ2
		FILIP1
		GAB1
		HSPA4L
		TMEM169
		ZBTB4
		RTP1
		JDP2
		ZCCHC12
		CHST6
		RAP1B
		CRYAB
		CCDC158
		C7orf31
		SLITRK3
		QSOX1
		C13orf29
		VAMP3
		THSD1
		PGAP1
		INPP5D
		MAML2
		JUB
		FXYD1
		LOC100270710
		PTH1R
		TRIM61
		TOR1AIP1
		MFN2
		RASSF9
		NEDD4
		CHURC1
		ANO1
		PLD1
		LOC728819
		SEPT10
		PTBP2
		GATA5
		ISCU
		GFOD1
		EMP3
		SLFN12
		DOCK1
		IGFBP6
		CCDC82
		PTPN21
		SRL
		FEZ2
		STARD4
		EPB41L1
		WLS
		PCDHGB7
		VIPR2
		NEK7
		TTC23
		DDX19A
		PGCP
		ANKRD40
		DERA
		FUT10
		DMGDH
		TMOD1
		LRRC4
		FAM13B
		CACNB2
		CACNA2D1
		WNT16
		WISP2
		DNAJC15
		LRRN3
		CDKL2
		PID1
		TMEM20
		CRISPLD2
		MAT2B
		RAB40A
		TNIK
		RGS13
		ASB1
		MBD5
		RASL11A
		PIK3R1
		KIT
		TLR3
		ZBTB38
		PFKFB3
		B4GALT5
		TSPYL3
		RYR3
		MTUS1
		JAK2
		KCNJ3
		KIAA1462
		AHNAK
		MPO
		GLIS3
		PPP1R14A
		DMPK
		SPTBN1
		EFHD1
		MICALL1
		MYOM1
		IL4R
		ADD1
		ZNF187
		FAM89A
		ARL2BP
		PPARGC1B
		F8
		DUSP18
		IGF2
		DBC1
		TMEM117
		TAF3
		FAS
		C1orf25
		S100A6
		ANKDD1A
		APLF
		SLITRK6
		LPP
		ELF4
		FOXJ2
		PJA2
		HSD11B1
		ARHGAP1
		BCHE
		MED21
		MAPKBP1
		PABPC5
		NR3C2
		DDB2
		MST4
		ARSJ
		C2orf84
		TMEM51
		GLG1
		C3orf58
		FZD1
		LYVE1
		FUT4
		CYLD
		RNF152
		TLL1
		TCP11L1
		FAM69A
		PGM1
		FAM172A
		HCFC2
		GYG1
		SNX18
		LRRC2
		DCAF12L1
		EIF4ENIF1
		TMEM231
		PLK1S1
		GYPE
		ELMOD1
		SSBP2
		BNIP2
		PLEKHA1
		C21orf62
		KCTD9
		KCNE1L
		FBXO31
		LOC283267
		MECP2
		CACNA2D4
		FAM55C
		EFHC2
		STXBP4
		CHST11
		SPATA6
		TEAD3
		IQGAP1
		FAM19A2
		YAF2
		MACF1
		ZMYND11
		ZMAT3
		MTR
		C1orf54
		TBX5
		LPHN2
		PPP3CB
		SSFA2
		CWF19L2
		DUSP1
		PDLIM1
		PPP4R1L
		ASPH
		ANKRD45
		KIAA0430
		RAP1A
		GLT1D1
		CDS2
		DCUN1D4
		NFAT5
		SBDS
		NFE2L1
		SIK3
		RNF150
		DDHD2
		SCAPER
		EXTL3
		AP4E1
		ASTN1
		C9orf93
		RHOBTB2
		KLHL21
		LOC441208
		PELI2
		CDH19
		XKR4
		TRPC3
		CCDC136
		DCP1B
		LPCAT4
		RAB11FIP2
		EIF4E3
		TNFSF12
		ADRA1B
		MAP1LC3B
		CAP1
		FOSL2
		BHLHB9
		ELF1
		C6orf174
		STK38L
		HMGN4
		VIPAR
		RCAN1
		SLC22A2
		SEPT9
		FAM175A
		C17orf103
		TCEAL4
		RNF38
		SH3GLB1
		KITLG
		AHR
		CAST
		BBS2
		SH3BGR
		CDADC1
		MECOM
		C17orf39
		SLCO2A1
		FCHO2
		LY75
		PRMT2
		PPP2CB
		PCOLCE2
		GLCE
		GPRASP2
		NFE2L2
		FOXO4
		ARSK
		MAP4
		HELQ
		PAFAH1B1
		LRRC34
		TMEM19
		TBC1D19
		C7orf41
		CHIC1
		PITPNB
		SLC39A14
		SPATS2L
		LRRC49
		ID2
		CSDE1
		CAMK2A
		ATXN1
		PIK3IP1
		NRXN3
		MMGT1
		ZYG11B
		TWSG1
		USP11
		ARID4A
		ATXN1L
		LUZP1
		ZFAND5
		MPHOSPH8
		FAM169A
		SORT1
		CLASP1
		PPP1R12C
		UBP1
		LOC144571
		CREG1
		FER
		PLEKHO1
		CALM1
		VAMP5
		IL6ST
		DPY19L2P2
		MANBA
		TXNIP
		DHX38
		GIPC3
		SMAD9
		ACO1
		C4orf3
		BTBD3
		PRDM2
		ZC3H12C
		MEF2D
		SOCS6
		CPPED1
		CRYBG3
		ERVFRDE1
		C16orf62
		EPHA4
		TRANK1
		PRKAR1A
		C5orf62
		B4GALT6
		MS4A2
		KIAA0513
		DYNC1LI2
		PIP5K1C
		BCL2
		DNASE1L3
		HPSE2
		KLHL3
		CAPZA2
		ZFP90
		SP140L
		ETV5
		DNAJC27
		NPY1R
		WFS1
		EEF2K
		KDSR
		PRKAB2
		CHD9
		C1orf110
		FBXO7
		TRAK2
		C10orf25
		PJA1
		PML
		PPM1L
		DUSP5
		ADAMTSL5
		BAI2
		TAX1BP3
		TTLL11
		DPH3
		CCDC91
		DCAF8
		ZC3H13
		PHLDA3
		RPS2P32
		CYB5R3
		PIAS1
		ZNF407
		FAM48B2
		SOS1
		SORL1
		ABCG4
		CLEC3B
		RAVER2
		C1orf204
		ZNF781
		MAP6
		SOX30
		LAPTM4A
		ZFP1
		FIGN
		ERAP1
		OSBPL11
		PPM1M
		PLEKHA9
		C20orf177
		KLF9
		ZNF561
		VEZF1
		SOS2
		RIN2
		L1TD1
		DAB2IP
		C6
		C14orf28
		SLC24A4
		ZNF483
		H6PD
		LRRK1
		CCIN
		SFMBT2
		DDX3Y
		PRCP
		EVC
		ZCCHC14
		PAPD4
		TMEM176B
		ZNF843
		KIAA0494
		UNC5B
		TNKS
		CRHBP
		SP100
		ALPK1
		LRRC17
		KLHL10
		ARNTL
		RNF122
		APOLD1
		KLHDC1
		KCNB2
		AP4S1
		GALNT13
		VPS37A
		SSX2IP
		WDR36
		ADH1B
		AKAP11
		ANXA2P2
		TCF12
		BBX
		SNX2
		C5orf53
		TRAF6
		VASP
		SDHD
		MAGI2
		C15orf52
		TECPR2
		COL19A1
		LINGO2
		TMEM37
		PCGF5
		PYGL
		CDH17
		MAK16
		LOC644936
		XPNPEP2
		EMX2OS
		USP53
		C1orf186
		IPO11
		MBTPS1
		PTPRU
		IL17B
		CLUAP1
		MPPE1
		JMY
		LYST
		SMAD2
		C21orf91
		RNF126P1
		CRYZ
		AEBP2
		MGAT4C
		GANC
		RHOQ
		WRN
		ADRB3
		SOX13
		NMI
		RABGAP1
		PCM1
		SERTAD2
		MIER1
		DDX24
		QSER1
		SMG6
		TBX4
		RASL11B
		FNDC3A
		FNDC3B
		DCC
		ATG12
		GZF1
		RNF219
		MLC1
		ANKS1A
		SACS
		SELE
		ESD
		ALKBH8
		EVX2
		SELM
		TGOLN2
		ITM2A
		TMEM154
		CDKN2AIP
		ELAVL3
		PCIF1
		PECR
		PLTP
		PCDH11X
		OGFOD1
		DOCK3
		WDR48
		MTM1
		LOC100130691
		LOC100133669
		STX12
		ARHGEF10L
		M6PR
		MAGEE2
		VPS4B
		TMEM127
		CGNL1
		TTC33
		COL4A5
		LOC400804
		PPP1R2P3
		PCDP1
		GPR156
		ADH5
		MAPRE1
		ZFYVE1
		DDIT4L
		TMEM106B
		C2orf67
		RAB40AL
		IER5
		RHBDD1
		CWC22
		KIAA1324L
		ASB8
		MRPS27
		B4GALT1
		B3GALTL
		TRNP1
		SLC38A1
		ARSE
		UBR1
		MRPL10
		SLC6A2
		USP27X
		LARP6
		FAM8A1
		NEBL
		IL17RA
		FAM48B1
		PRRG1
		UGP2
		VAMP4
		IPO8
		NUDT21
		GBP6
		ARL4A
		NAGS
		PPFIBP1
		ADCYAP1R1
		WDR7
		NEDD9
		TYW3
		MAP1LC3B2
		MYO1C
		SPRYD3
		SLC4A3
		ZDHHC7
		PLEKHA3
		PQLC3
		C22orf39
		RAB3GAP1
		POU2F2
		LCN6
		ST13
		TMEM64
		TBC1D10A
		C12orf5
		HDAC5
		WWC3
		MGC12916
		LEPROTL1
		ASH2L
		C4orf12
		IL1RL1
		SNX33
		ATP9B
		GLUL
		EPDR1
		NUDT9P1
		MGC16703
		BTG2
		CCDC54
		KCNF1
		CWC27
		PIBF1
		PPARA
		HOXD12
		PALMD
		STAT3
		FBXL17
		GABRB2
		ZNF391
		ABI2
		ATF6
		DDX19B
		ASB5
		TBC1D5
		CNTNAP4
		NEK9
		SMYD4
		PDE8A
		SLFN5
		PLAC9
		SYDE2
		GLT25D2
		CILP
		PPP2R3A
		CRYZL1
		TERF2
		SF3A1
		PLCB1
		RSBN1
		MYO9B
		AP3B1
		DPP6
		RPTOR
		S100A4
		TBCK
		URB1
		KIAA1310
		ZDBF2
		TRIM23
		PGPEP1L
		TMEM132B
		NEFM
		EID1
		TMEM185A
		SLC5A3
		MTAP
		PPP1R2
		NHLRC3
		PRKCE
		ITFG2
		IL6R
		GPD1L
		MXI1
		ZBTB20
		MICA
		LRP10
		HAPLN4
		SNTB2
		TRAK1
		TRPM3
		MUTED
		PROSC
		RAB37
		AP3S1
		NMT2
		PEX19
		IVNS1ABP
		IL18R1
		PYGO1
		SLU7
		BTBD7
		RBM20
		TMEM170A
		ELP4
		DGKE
		C20orf43
		LZTFL1
		TMEM229A
		TNFRSF1A
		GTF2IRD2B
		ABHD6
		MAX
		TTBK2
		HSPB3
		TAF9B
		KCNG1
		COX10
		MYO9A
		TCF7L2

## Sheet: S10_Path_AB_pathways
Pathways significantly enriched in each module
Module 1			Module 2		Module 3
ID	Description		ID	Description	ID	Description
hsa05412	Arrhythmogenic right ventricular cardiomyopathy		-	-	hsa04510	Focal adhesion
hsa05414	Dilated cardiomyopathy				hsa05205	Proteoglycans in cancer
hsa04360	Axon guidance				hsa04921	Oxytocin signaling pathway
hsa05410	Hypertrophic cardiomyopathy				hsa04020	Calcium signaling pathway
hsa04512	ECM-receptor interaction				hsa04022	cGMP-PKG signaling pathway
hsa03320	PPAR signaling pathway				hsa04810	Regulation of actin cytoskeleton
hsa04931	Insulin resistance				hsa04010	MAPK signaling pathway
hsa04910	Insulin signaling pathway				hsa04014	Ras signaling pathway
hsa04920	Adipocytokine signaling pathway				hsa04713	Circadian entrainment
hsa04024	cAMP signaling pathway				hsa04261	Adrenergic signaling in cardiomyocytes
hsa00512	Mucin type O-glycan biosynthesis				hsa04151	PI3K-Akt signaling pathway
					hsa05412	Arrhythmogenic right ventricular cardiomyopathy
					hsa04371	Apelin signaling pathway
					hsa04015	Rap1 signaling pathway
					hsa01521	EGFR tyrosine kinase inhibitor resistance
					hsa04270	Vascular smooth muscle contraction
					hsa04916	Melanogenesis
					hsa04728	Dopaminergic synapse
					hsa04360	Axon guidance
					hsa04724	Glutamatergic synapse
					hsa05410	Hypertrophic cardiomyopathy
					hsa04933	AGE-RAGE signaling pathway in diabetic complications
					hsa04072	Phospholipase D signaling pathway
					hsa04725	Cholinergic synapse
					hsa05414	Dilated cardiomyopathy
					hsa04726	Serotonergic synapse
					hsa05032	Morphine addiction
					hsa04971	Gastric acid secretion
					hsa04611	Platelet activation
					hsa04924	Renin secretion
					hsa04392	Hippo signaling pathway - multiple species
					hsa04540	Gap junction
					hsa04925	Aldosterone synthesis and secretion
					hsa05226	Gastric cancer
					hsa04727	GABAergic synapse
					hsa04310	Wnt signaling pathway
					hsa04520	Adherens junction
					hsa04390	Hippo signaling pathway
					hsa05100	Bacterial invasion of epithelial cells
					hsa04070	Phosphatidylinositol signaling system
					hsa04926	Relaxin signaling pathway
					hsa04550	Signaling pathways regulating pluripotency of stem cells
					hsa04630	JAK-STAT signaling pathway
					hsa04934	Cushing syndrome
					hsa04024	cAMP signaling pathway
					hsa05163	Human cytomegalovirus infection
					hsa04970	Salivary secretion
					hsa05167	Kaposi sarcoma-associated herpesvirus infection
					hsa04928	Parathyroid hormone synthesis, secretion and action
					hsa04720	Long-term potentiation
					hsa05221	Acute myeloid leukemia
					hsa05231	Choline metabolism in cancer
					hsa05225	Hepatocellular carcinoma
					hsa05142	Chagas disease
					hsa05218	Melanoma
					hsa05223	Non-small cell lung cancer
					hsa04912	GnRH signaling pathway
					hsa05161	Hepatitis B
					hsa04929	GnRH secretion
					hsa05214	Glioma
					hsa04722	Neurotrophin signaling pathway
					hsa04666	Fc gamma R-mediated phagocytosis
					hsa05215	Prostate cancer
					hsa04659	Th17 cell differentiation
					hsa04935	Growth hormone synthesis, secretion and action
					hsa04923	Regulation of lipolysis in adipocytes
					hsa04217	Necroptosis
					hsa05131	Shigellosis

## Sheet: S11_Path_CD_BEAM_genes
Genes differentially expressed between Paths C and D
FDR threshold = 1e-4
Module 1	Module 2
POSTN	C3orf70
MYLK	MYH11
TNS1	ATP2B4
ADAM12	MYOCD
FCGR2A	CHRDL1
ITGA11	MSRB3
INHBA	SORBS1
PLXDC1	PPP1R12B
FCGR3A	PALLD
HEYL	FLNA
BGN	AOC3
ADAMTS16	TSPAN18
FPR3	DPYSL3
FAP	SYNPO2
IL2RA	GPR124
MSR1	KANK2
F2R	PRICKLE2
ITGAX	PDZRN4
CHST1	MRVI1
NOTCH3	BHMT2
ADAP2	EYA4
SIGLEC1	MPP2
LOC541471	MAMLD1
THY1	EDNRA
CTHRC1	FERMT2
NOX4	TSPAN2
PILRA	KCNMA1
	ODZ3
	ATP1A2
	TMEM35
	NEXN
	FZD7
	SYNM
	SLC24A3
	GNAL
	MEIS1
	LMOD1
	PDGFC
	HEPH
	DAAM2
	PGR
	SLC8A1
	BNC2
	ANGPT1
	MAP1A
	FGF2
	VCL
	HSPB8
	MSN
	ADCY5
	SCARA3
	ADRA1A
	LOC399959
	PGM5
	ACTN1
	MITF
	NT5E
	STOM
	CAV2
	TIMP3
	ITGB3
	TIMP2
	AHNAK2
	PLN
	ACSS3
	FAT3
	FLNC
	CAV1
	GJA1
	PTGIS
	GJC1
	ZEB1
	KIAA1614
	KCNJ8
	AGPAT4
	PLSCR4
	ARHGAP20
	JPH2
	FRMD6
	NECAB1
	SH3PXD2B
	TMLHE
	CORO1C
	VWA5A
	C7orf58
	CHST15
	UBXN10
	PDE5A
	C3orf64
	SEC23A
	LRCH2
	CHST3
	DMD
	CCDC69
	RASL12
	ALDH1A2
	C5orf4
	ARHGAP23
	EHD2
	SPARCL1
	ABCC9
	SYDE1
	KCNMB1
	SPON1
	RBMS3
	PTPLAD2
	SVIL
	CELF2
	PTRF
	KLF12
	GPRASP1
	TRPC4
	HRH2
	ASB2
	PLCL1
	MCAM
	ANXA6
	KCNB1
	ITIH5
	HS3ST3A1
	NID2
	ITGA1
	ZNF423
	JAZF1
	ST5
	CDC42EP3
	MAMDC2
	ANO6
	RGL1
	DCHS2
	SSPN
	FAT4
	NAV2
	RBPMS
	JAM3
	CLIC4
	PPAP2B
	LOC100126784
	PLEKHA2
	MXRA7
	CACHD1
	MEIS2
	LOC644538
	GFPT2
	NKD1
	DKK3
	LOC401093
	BOC
	CCND2
	CLDN11
	EMILIN1
	CALD1
	ALDH1L2
	RARB
	LRRK2
	ACTA2
	SYNPO
	SCUBE3
	EVC2
	TGFBR3
	INMT
	PRKCB
	ASAM
	TCF7L1
	AOX1
	FLRT2
	ITGA9
	FGF7
	DACT3
	ADAMTS8
	PRTFDC1
	SCHIP1
	SERPINF1
	CCDC88A
	TGFBR2
	ROR2
	GBP2
	RGMA
	LARGE
	NPR2
	EFEMP2
	CLIP3
	LDB3
	PMP22
	PCYT1B
	TCF4
	SPG20
	SLC16A4
	DBNDD2
	BACH2
	COL4A4
	CCBE1
	GCOM1
	ADAMTS5
	NHS
	FGFR1
	KIAA1644
	RASGRF2
	SAMD4A
	FBXO17
	ZAK
	SLC47A1
	KIAA1161
	PCDH10
	DPYSL2
	SGK269
	TSHZ3
	IL33
	SULF2
	FHL2
	NEURL1B
	PGM5P2
	PRICKLE1
	MRC2
	ZNF154
	B4GALNT1
	OLFML2A
	LRFN5
	ARHGAP24
	ASXL3
	MATN2
	C10orf72
	MRGPRF
	TMEM106A
	LHFPL2
	CNRIP1
	ITGA5
	EPB41L3
	SGCE
	FOXC1
	PCDH7
	SERPING1
	SH3BGRL
	PRRX1
	TNC
	PAK3
	OLFML3
	DFNA5
	NES
	STARD8
	ACSL4
	SOX5
	ANGPTL1
	TRIM6
	ZEB2
	CX3CL1
	DST
	PCDH18
	PDPN
	LPHN2
	TGFB1I1
	CAND2
	MBNL2
	EGFLAM
	HRASLS5
	KSR1
	TACC1
	HLF
	PRKG1
	TINAGL1
	SFXN3
	DZIP1
	HR
	LPHN3
	HVCN1
	KCTD9
	PPIC
	NLGN3
	TMEM200B
	C6orf186
	GNAO1
	FAM46B
	CLIC6
	CNTN1
	SPRED1
	GSN
	RGAG4
	NKAPL
	C16orf45
	FHL1
	TMEM47
	GRIK5
	ITGA7
	CFL2
	MRAS
	EFEMP1
	RND2
	GPR161
	SAMD14
	DNAJB4
	CCDC8
	CSPG4
	MYOF
	SLC16A2
	MARVELD1
	RGN
	GNG2
	PPAPDC3
	CERK
	TRPC6
	FOXO1
	SLC12A4
	SH3PXD2A
	RBMS2
	RSU1
	RAB9B
	RNF175
	GEFT
	GPX8
	COL21A1
	IGFBP4
	TEAD1
	PCDH9
	ZCCHC24
	CAP2
	MEF2C
	CACNA1C
	PAPPA
	CDKL1
	TTC28
	DDR2
	FMN2
	APOBEC3C
	FILIP1
	TSPAN11
	CNN2
	JPH4
	IRAK3
	EPS8
	KATNAL1
	RUSC2
	LEPR
	MYADM
	DNAJB5
	SYNE1
	PYGM
	DIXDC1
	PLEKHO2
	C10orf54
	GCNT4
	GJD3
	FBXL22
	CLIP4
	SORCS1
	FHOD3
	EBF1
	RGS7BP
	TRIM22
	NYNRIN
	ZNF516
	QPRT
	RND3
	PLCL2
	EFNA5
	CAMK2G
	PRNP
	CCDC89
	ELF4
	LPAR1
	CD40
	CLIP2
	ANXA2P2
	OLFML1
	RASGRP2
	CORO2B
	SGCB
	PTCHD1
	FEZ1
	SRD5A2
	SLC2A4
	GLI2
	SERPINB1
	KY
	SCN7A
	NHSL2
	SV2A
	PBX1
	SCN2B
	CNN1
	C1orf190
	TAGLN
	RIN3
	ZNF853
	FAM89A
	ZNF804A
	MAN1A1
	LONRF3
	ETV5
	FGF10
	HSPB7
	FLJ42709
	RGS22
	ARSJ
	CFH
	PDGFRA
	GRK5
	CPEB1
	PLEKHG3
	DYSF
	CCDC82
	FNBP1
	MAP1B
	SDPR
	EPAS1
	INPP5D
	CSRP1
	GLI3
	ACACB
	CECR1
	COL4A6
	CD248
	AHR
	GATM
	ASPA
	MOBKL2B
	ACTG2
	SLC16A7
	SLCO3A1
	PARVA
	CD200
	NEGR1
	TLN1
	PELI2
	C15orf41
	SCRG1
	SDC3
	ZYX
	ABCD2
	PDGFD
	OGN
	TRPC1
	PLBD1
	NFATC4
	ZFPM2
	DCHS1
	PLAGL1
	SLMAP
	GPM6B
	LAYN
	CYP27C1
	GYPC
	GAS6
	HFE
	UST
	SCN4B
	MBNL1
	ZNF711
	PNMAL2
	ANKRD35
	PFKFB3
	LONRF1
	C1orf114
	FOXN3
	FREM2
	HCG11
	NAALADL1
	LMO4
	GIPC2
	PTGER2
	C9orf3
	RERG
	YAP1
	C8orf31
	FAM124A
	PAM
	SORCS2
	C2orf88
	HOXA7
	MDFIC
	C7
	LOC284276
	SP140L
	B3GALT2
	KLHL13
	PNMA1
	MAP1LC3B
	FOXF1
	TRO
	AFAP1L2
	COL6A2
	CTTNBP2
	EFNB1
	HAAO
	TCEAL7
	AKAP6
	CCDC80
	RSPO3
	UBE2QL1
	FAM162B
	CBX7
	GPRC5B
	PLCD3
	SLC39A14
	WDR1
	POU2F2
	DIRC3
	KIAA1377
	PHF19
	BDH2
	MR1
	ACOX2
	ANXA2
	AHDC1
	WFIKKN2
	PID1
	DIO3
	ALPK1
	ITSN1
	ROBO1
	RIMKLB
	MAML2
	PHACTR2
	TRHDE
	GFRA1
	STAT5A
	ARHGAP10
	TCF21
	TWIST2
	NCS1
	SPOCK3
	AMOTL2
	CHST11
	PDLIM7
	TPBG
	C14orf37
	C7orf31
	BDNF
	NCAM1
	MAP7D3
	RARRES1
	GLIS1
	PITPNM2
	RASL11A
	ARL10
	KLF8
	ISL1
	EFHA2
	KIAA1462
	MAPRE2
	TMEM90B
	PRDM6
	CCDC46
	ITPRIP
	MEIS3P1
	TRANK1
	SLC1A3
	SEMA3E
	COPZ2
	LSM11
	FOXP2
	ANO5
	NTRK2
	NACAD
	KLHL4
	MET
	DCN
	FLJ10357
	RABGAP1L
	CTF1
	C20orf194
	EID3
	CALM1
	SP100
	DOK4
	BEND6
	TMEM43
	CES1
	EMP3
	LCA5
	WFDC1
	RIMS3
	PLIN4
	WWTR1
	PI4K2A
	PURG
	MYL9
	SLC6A16
	NRK
	SLC40A1
	WSCD2
	LIMS2
	EHBP1L1
	ILDR2
	PAQR8
	MMP16
	JAK2
	PPP4R1L
	DENND2A
	PDLIM1
	GSTM5
	ITGB1BP2
	PDLIM3
	PHYHIP
	DGKG
	JAK1
	FBXO31
	SEMA3A
	POPDC2
	DRD1
	DES
	EPM2A
	ATP1B2
	TLR3
	FST
	TPM1
	C20orf200
	FAM18A
	C13orf29
	PSIP1
	SFRP1
	BAI3
	ACTB
	GYPE
	NUDT10
	KCNQ5
	SPEG
	C1QTNF1
	HSPB6
	STX7
	LGALS1
	HHIP
	WIPF3
	BCL2
	SLFN12
	DPYD
	FBLN1
	TCF7
	L3MBTL4
	CEP68
	CYS1
	ZNF185
	FAIM2
	MEF2A
	HS3ST3B1
	NR3C1
	KITLG
	APOL1
	PITPNM3
	TSPAN7
	FBXO30
	EPHA4
	PDE4D
	MASP1
	ITM2A
	RBM9
	LOC374443
	IQSEC3
	NRG2
	FIGN
	FAM198A
	KPNA3
	RBM38
	PTGFRN
	APOBEC3G
	CACNA2D3
	JDP2
	CAPN6
	RCAN2
	MCC
	ADAMTSL4
	RNF217
	TSHZ2
	CD59
	PDE2A
	SGCA
	GNG12
	STEAP3
	RBMS1
	ANP32E
	PFKP
	TLL1
	ANK2
	P2RY12
	KANK1
	ZCCHC14
	PLA2G4A
	RASSF5
	NDE1
	TCN2
	PPP1R3B
	COL13A1
	ITGB1
	S100A16
	PTGER3
	PRRG1
	DNM3
	SLC35F4
	GLIS3
	EFHC2
	ARHGEF17
	STAC
	PGRMC1
	CACNA2D4
	PPP2CB
	FEZ2
	EMCN
	MST4
	LY75
	CCDC85A
	FOXO4
	TMEM51
	C18orf34
	SEMA5A
	PRPH2
	FGFR2
	TRAF3IP2
	SETBP1
	ANO1
	SRPX
	SPRY2
	C2orf43
	IL27RA
	KIT
	GNAZ
	HIF3A
	ZFP36L1
	IQCA1
	AMPH
	C3orf58
	PRIMA1
	ARL4A
	IER5
	AHNAK
	GDF5
	C4orf31
	PDE4A
	SMARCD3
	ADAM33
	KLHL29
	PADI2
	MAP1LC3B2
	ZNF454
	HSPB2
	EPB41L1
	NIPAL4
	ACTC1
	TSLP
	KCNS2
	HPSE2
	STK38L
	AVPR1A
	FXYD6
	TRIM61
	FCER1A
	MAP3K14
	ATP10D
	SERTAD4
	CASQ2
	PPP1R12A
	SACS
	CDK6
	RASL11B
	HSD11B1
	KIAA1210
	FAM115C
	SYT15
	CRTAP
	C15orf51
	MTR
	NPTX1
	DDHD2
	SPATA18
	DCUN1D4
	SMAD3
	DDIT4L
	KLHL5
	LOC283392
	NMI
	CAP1
	PIP5K1B
	SLC38A5
	GLCE
	MAST4
	CSRNP3
	SLC20A2
	LYST
	TLR4
	ERC1
	CHRFAM7A
	KLHL2
	ELF1
	CPXM1
	SCN5A
	NNAT
	CYP26B1
	ABCA8
	TRIM35
	ILK
	GNG11
	C1orf54
	ITGB4
	ETS2
	RHOB
	KCTD17
	EYA1
	JUB
	LGALS3
	TUBB6
	GFOD1
	OXER1
	HRNBP3
	PPP1R3C
	DAB2IP
	LOC728264
	LOH3CR2A
	CYB5R2
	ST8SIA1
	HOXB2
	PRELID2
	RHOQ
	KCNQ4
	FZD1
	DTNA
	APLF
	CDC42EP4
	PPARGC1A
	PDE7B
	TNFAIP3
	CRYAB
	VAMP3
	TTC23
	GLDN
	LTBP4
	SLFN5
	MPPED2
	PIK3IP1
	PLEKHA1
	CYTL1
	NDP
	FABP3
	NGFR
	FKBP7
	NOG
	CHST6
	PCDHGA9
	FKBP9L
	ANO4
	SNAI2
	RCAN1
	SMTN
	NOSTRIN
	FBLIM1
	SYTL3
	HSPA4L
	CCDC3
	LOC283856
	NACC2
	SOSTDC1
	FAM175A
	SEMA6D
	GAS1
	TAX1BP3
	PPP2R2B
	PIPOX
	RUNX2
	SPRY1
	EFS
	RAB38
	CACNA1H
	ABCG4
	PKIG
	TBC1D1
	DPY19L1
	BTG3
	NR3C2
	PTEN
	B4GALT5
	LOC134466
	C1orf183
	LRP4
	DIRAS3
	ETNK2
	UNC5B
	RPRM
	TRIP6
	PLD1
	LOC154761
	LPIN1
	NRG1
	PIK3R1
	PPFIBP1
	TRNP1
	FUT10
	LRRC2
	ZNF781
	TMEM71
	ZBTB47
	UGP2
	TMEM37
	TAF3
	PDLIM4
	TCEAL2
	PTGS1
	ADAMTS9
	LOC728392
	BDKRB2
	RARRES2
	ROR1
	TEAD3
	REV3L
	STAT5B
	C12orf75
	DUSP19
	FAM82A1
	MAT2B
	IL1R2
	SOX15
	PLXNA2
	TPM2
	USP53
	FOXJ2
	GFRA2
	TUBA1A
	RGS9
	TMEM169
	DSTN
	LMO3
	FOSL2
	INPP5F
	KLHL30
	ZBTB4
	B3GNT8
	GNAI2
	KLHDC5
	SHF
	EZH1
	PARD6G
	FAM129A
	APOBEC3D
	P2RX1
	KCNJ5
	SPTBN1
	SNX7
	SEPT10
	FYCO1
	TRIM34
	LPCAT4
	PITPNC1
	NFE2L2
	MECOM
	CXorf57
	PRKD3
	UNC5C
	PQLC3
	DCBLD2
	DUSP18
	EDA2R
	BTN2A1
	CRISPLD2
	IFIT5
	PGAP1
	ITM2C
	RCBTB2
	B3GALTL
	CD99L2
	PCM1
	RAB3GAP1
	PSTPIP2
	MYOZ3
	IL6ST
	RNF122
	NTRK3
	NEK7
	ANXA1
	OGFRL1
	GIPC3
	TMTC1
	LRRN3
	NHEDC2
	MS4A2
	RBPMS2
	STOX2
	SEMA3D
	LRP1B
	ATCAY
	PTGDS
	CHST2
	TMEM108
	NEDD4
	S100A6
	ITGB8
	C2orf40
	PRKCE
	IL4R
	LOC285830
	CAPG
	FAM83B
	GSTP1
	GLRB
	RBP1
	IL6R
	CLU
	ACSF2
	ZIK1
	PLP2
	ITPRIPL1
	CA11
	RYR2
	PTPN21
	EFHD1
	PYGL
	HCG4
	ANXA4
	IKBKE
	PPP3CC
	PER2
	PGBD1
	SH3GLB1
	C14orf64
	ASH2L
	SSTR2
	MTMR9
	C17orf51
	FBXL7
	CCIN
	PTH1R
	SRL
	WLS
	GSTM4
	TMEM64
	TES
	SYNGR1
	ARPM1
	EDNRB
	SLC46A3
	PTPRU
	KLF9
	CDH17
	CDH3
	MPPE1
	SRF
	RNASEL
	IQGAP1
	ALDH2
	OSBPL11
	LIX1L
	ADH1B
	QSER1
	SPRY3
	DUSP3
	CHURC1
	TRIM9
	GPR133
	SCRN1
	MAL
	CYP27A1
	NAB2
	LYVE1
	TPRG1
	NDN
	C1orf126
	XPNPEP2
	HIVEP2
	MRGPRE
	KLHL14
	C21orf91
	TECPR2
	ZNF215
	CEP120
	MAK16
	ANKRD53
	KIAA0513
	MPZL2
	THSD4
	ALDH1B1
	RNF152
	A4GALT
	TNFRSF1A
	C6orf204
	FAM107A
	PRKCQ
	KLHL21
	EPHA2
	PCP4
	NAT1
	DYNC1I1
	MTMR8
	HMG20A
	SLITRK6
	LOC643763
	KBTBD12
	ADH1C
	BNIP2
	ATXN1L
	LEPROTL1
	PLAG1
	TNIK
	RSPO2
	CAMK1G
	SH3BGR
	RHOBTB2
	NEK10
	GNB5
	SATB1
	CRYBG3
	DDX19A
	RGS2
	ZNF655
	ZNF578
	DSE
	CYLD
	WNT16
	SAMD12
	TBL1X
	IL18R1
	KAT2B
	GALM
	RAB34
	LOC149837
	B3GNT9
	PKP2
	TRAF6
	STAT6
	ZBTB38
	REEP2
	MXI1
	CD244
	ARHGAP22
	SIDT1
	ARHGAP1
	VIPR2
	VPS37A
	RASD2
	NAALAD2
	DUSP5
	CYP11A1
	ADAMTSL5
	SBDS
	ZNF25
	HECTD2
	AFF2
	KLHL33
	TJP2
	HMGCLL1
	STS
	PBXIP1
	A2BP1
	AXIN2
	KCNAB1
	PCDHGB7
	EIF4E3
	AJAP1
	PHLDA3
	FAM92A1
	NOTCH1
	DHX38
	PIP5K1C
	FAM190B
	NPTN
	PTPRZ1
	OSR2
	VAMP5
	C6orf174
	C4orf3
	KIAA0427
	C9orf125
	ARL4D
	TRIP10
	ASPH
	TTC7A
	TRPC3
	DYNC1LI2
	ADRA1D
	NRXN3
	IGF2
	RNF150
	CLVS2
	PPM1L
	MTUS1
	TGFB3
	FAS
	S100B
	APOL6
	B4GALT1
	C8orf79
	C6orf192
	NTN1
	PLTP
	CHMP7
	USP11
	C21orf63
	TMEM176B
	CUEDC1
	PCOLCE2
	LPCAT2
	KNDC1
	IFI27L2
	SNX18
	MACF1
	VGLL3
	DERA
	WWC3
	C7orf51
	ST6GALNAC2
	RSPO1
	NLGN4Y
	GATS
	SIK3
	ATP11C
	FAM13B
	ITGA2
	WRN
	PRRX2
	RASSF9
	TNKS
	TMEM132C
	ZCCHC12
	PLEKHG5
	SOS1
	SSFA2
	RAP1A
	DMGDH
	PRKAB2
	KCNH2
	DPT
	EXTL3
	C16orf57
	TTLL5
	CLASP1
	VAT1L
	MAPRE1
	LPP
	FZD10
	ZNF883
	GALNT6
	GBP6
	TOR1AIP1
	SNAP25
	KCNA2
	TMEM154
	MTM1
	P4HA2
	EIF4EBP2
	PLEKHA9
	KLF5
	EMILIN3
	DGKA
	MTMR7
	F10
	AGPS
	DOCK5
	CACNB4
	GLUL
	KLHDC1
	SEMA3C
	ZNF660
	HSD17B6
	TCF7L2
	BAI2
	POU2AF1
	QSOX1
	MOCOS
	PRKCA
	ST6GALNAC4
	FAM107B
	MPDZ
	USP27X
	C4orf12
	RUNDC3B
	LZTFL1
	ISCU
	PGF
	NAT2
	SH3TC2
	METTL7A
	CLEC9A
	CD36
	NTN4
	C6orf150
	GPLD1
	LPA
	SNTB2
	C10orf55
	DHDPSL
	SYTL4
	ESPNL
	IP6K3
	TBC1D2
	EFHD2
	USP44
	PRSS12
	GPM6A
	DNAJC18
	MAEL
	L1CAM
	MFN2
	XPO7
	MYO9B
	PROSC
	SPTLC3
	THSD7B
	MYOM1
	PTX3
	KCNIP3
	ABCG2
	PPARGC1B
	RHBDL3
	ARHGEF10L
	SOCS3
	SYPL2
	CYB5R3
	PRRG4
	VANGL2
	ZC3H12C
	CYP1B1
	COX7A1
	KLHL3
	LEPREL1
	HCFC2
	PRSS35
	LOC100133669
	DNAJC15
	DOCK3
	CCL14
	UBP1
	GNA14
	TMEM132B
	CCDC68
	GJC2
	NCKAP5L
	RNASE4
	SOX7

## Sheet: S12_Path_CD_pathways
Pathways significantly enriched in each module
Module 1		Module 2
ID	Description	ID	Description
-	-	hsa04510	Focal adhesion
		hsa05412	Arrhythmogenic right ventricular cardiomyopathy
		hsa05414	Dilated cardiomyopathy
		hsa05410	Hypertrophic cardiomyopathy
		hsa04360	Axon guidance
		hsa04010	MAPK signaling pathway
		hsa04014	Ras signaling pathway
		hsa04810	Regulation of actin cytoskeleton
		hsa04022	cGMP-PKG signaling pathway
		hsa04020	Calcium signaling pathway
		hsa04151	PI3K-Akt signaling pathway
		hsa05205	Proteoglycans in cancer
		hsa04015	Rap1 signaling pathway
		hsa04261	Adrenergic signaling in cardiomyocytes
		hsa04921	Oxytocin signaling pathway
		hsa01521	EGFR tyrosine kinase inhibitor resistance
		hsa04270	Vascular smooth muscle contraction
		hsa04310	Wnt signaling pathway
		hsa04390	Hippo signaling pathway
		hsa05215	Prostate cancer
		hsa04931	Insulin resistance
		hsa04916	Melanogenesis
		hsa05225	Hepatocellular carcinoma
		hsa04070	Phosphatidylinositol signaling system
		hsa04713	Circadian entrainment
		hsa04512	ECM-receptor interaction
		hsa04072	Phospholipase D signaling pathway
		hsa05032	Morphine addiction
		hsa04392	Hippo signaling pathway - multiple species
		hsa04925	Aldosterone synthesis and secretion
		hsa05226	Gastric cancer
		hsa04371	Apelin signaling pathway
		hsa05165	Human papillomavirus infection
		hsa04520	Adherens junction
		hsa04724	Glutamatergic synapse
		hsa04260	Cardiac muscle contraction
		hsa04540	Gap junction
		hsa04024	cAMP signaling pathway
		hsa04933	AGE-RAGE signaling pathway in diabetic complications
		hsa04919	Thyroid hormone signaling pathway
		hsa05218	Melanoma
		hsa05217	Basal cell carcinoma
		hsa04728	Dopaminergic synapse
		hsa04725	Cholinergic synapse
		hsa04611	Platelet activation
		hsa05224	Breast cancer
		hsa04971	Gastric acid secretion
		hsa05167	Kaposi sarcoma-associated herpesvirus infection
		hsa05231	Choline metabolism in cancer
		hsa04920	Adipocytokine signaling pathway
		hsa04727	GABAergic synapse
		hsa04936	Alcoholic liver disease
		hsa04630	JAK-STAT signaling pathway
		hsa04934	Cushing syndrome
		hsa05142	Chagas disease
		hsa04961	Endocrine and other factor-regulated calcium reabsorption
		hsa04530	Tight junction
		hsa04217	Necroptosis
		hsa04670	Leukocyte transendothelial migration
		hsa04928	Parathyroid hormone synthesis, secretion and action
		hsa05161	Hepatitis B
