# Supplementary material for: Prostate Cancer Progression Modeling Provides Insight into Dynamic Molecular Changes Associated with Progressive Disease States
Source: Cancer Res Commun. 2024 Oct 24;4(10):2783–98. doi: 10.1158/2767-9764.CRC-24-0210 (PMC11500312; doi:10.1158/2767-9764.CRC-24-0210)
Supplement: Supplementary Table S13 — Putative driver genetic events in transitions. [file crc-24-0210_supplementary_table_s13_suppst13.xlsx]

## Sheet: S13_genetic_events
Putative driving genetic events in state transitions
Red: CNV amplification. Blue: CNV deletion. Highlighted: cancer related genes.
1 -> 2	Mutation	2q22.1	2q22.3	5q21.1	6q14.3		2 -> 3	11q13.2	8p21.3	18q21.31	18q23	19q13.2		1 -> 5	Mutation	3p13	10q23.31	17p13.1	17q21.31	21q22.3		5 -> 6	1q42.3	2q22.1	2q22.3	5q11.2	5q21.1	6q14.3	10q23.31	13q14.13	15q21.3	16q22.3	16q24.1	17p13.1		5 -> 7	10q23.31	13q22.1
	SPOP	RN7SL283P	SNORA48|ENSG00000212181.1	CHD1	ZNF292			CCND1	SNORA67|ENSG00000207027.1	MALT1	RBFA	CIC			RYR2	snoU13|ENSG00000238568.1	PTEN	TP53	FZD2	TMPRSS2			snoU13|ENSG00000252638.1	RN7SL283P	SNORA48|ENSG00000212181.1	IL6ST	CHD1	ZNF292	PTEN	LCP1	TCF12	NPIPB15	FENDRR	TP53			PTEN	RNA5SP33
		SNORA72|ENSG00000206901.1	RNA5SP106					FGF3	FP15737	SNORD28|ENSG00000252284.1	RBFADN	MEGF8				RYBP	SNORD74|ENSG00000200891.1	snoU13|ENSG00000251860.1	RN7SL258P	SNORA32|ENSG00000207503.1			MIR4753	SNORA72|ENSG00000206901.1	RNA5SP106	snoU13|ENSG00000238899.1			SNORD74|ENSG00000200891.1	LINC00441	MYZAP	HCCAT5	LINC00917	snoU13|ENSG00000251860.1			SNORD74|ENSG00000200891.1	LINC00331
		RN7SKP286	snoU13|ENSG00000238860.1					MIR3164	SLC25A37	NEDD4L	SALL3	ERF				LINC00870	KLLN	ATP1B2	GPATCH8				SNORA14B	RN7SKP286	snoU13|ENSG00000238860.1	snoU13|ENSG00000238717.1			KLLN	LINC00562	LINC00926	ZFHX3	GINS2	ATP1B2			KLLN	RNY3P3
		NXPH2	snR65|ENSG00000253036.1					TPCN2	TNFRSF10A	ALPK2	RNA5SP461	GSK3A				LINC00877		SHBG	U3|ENSG00000221496.1				RN7SL668P	NXPH2	snR65|ENSG00000253036.1	RNU6ATAC2P				LINC00444	snoU13|ENSG00000239035.1	PSMD7	RN7SL381P	SHBG				LINC00446
		RNA5SP105	ACVR2A					MIR4691	RN7SL303P	MIR122	SNORA25|ENSG00000199392.1	PAFAH1B3				RN7SL271P		SAT2	RN7SL507P				RNY4P16	RNA5SP105	ACVR2A	RNA5SP185				RN7SL700P	ZNF280D	PMFBP1	LINC00311	SAT2				RN7SL810P
		RN7SKP141	KIF5C					FAM86C2P	NUDT18		GALR1	PRR19							U3|ENSG00000221044.1				LINC00184	RN7SKP141	KIF5C	RNA5SP184				LINC00563	POLR2M	C16orf47	TLDC1					RNY3P7
		SNORA40|ENSG00000208308.1	ORC4					DOC2GP	FGF17		LINC00683	TMEM145							GRN				U8|ENSG00000212144.1	SNORA40|ENSG00000208308.1	ORC4	snoU13|ENSG00000238326.1				RN7SKP5	CGNL1	CLEC18B	RNA5SP433					CLN5
		snoU13|ENSG00000238337.1	EPC2					C11orf72	snoU13|ENSG00000238466.1		ZNF516								ITGA2B				MIR4671	snoU13|ENSG00000238337.1	EPC2	RNA5SP183				snoU13|ENSG00000238483.1	GCOM1		KCNG4					RN7SL571P
		MIR5590	MBD5					RN7SL59P	U3|ENSG00000251944.1		SMIM21								SLC4A1				MIR4427	MIR5590	MBD5	MIR5687				RN7SL288P			RNA5SP432					LINC00561
		RNA5SP104	LYPD6B					PTPRCAP	BMP1		ZADH2								UBTF				NTPCR	RNA5SP104	LYPD6B	MAP3K1				RNA5SP27			COX4I1					C13orf45
		RN7SKP93						RN7SKP239	POLR3D		RN7SL551P								HDAC5				RN7SL299P	RN7SKP93		PPAP2A				SNORA31|ENSG00000199477.1			FOXF1					LINC00347
		RN7SKP154						POLD4	EGR3		RN7SL401P								RUNDC3A				LINC00582	RN7SKP154		PLK2				SNORA31|ENSG00000253051.1			FOXL1					LINC00381
		RN7SKP103						snoU13|ENSG00000238892.1	DMTN		MIR548AV								SLC25A39				TRAX	RN7SKP103		SKIV2L2				7SK|ENSG00000271818.1			FOXC2					RNY1P5
		RN7SL701P						SYT12	GFRA2		RNA5SP460								ATXN7L3				RNA5SP80	RN7SL701P		DDX4				RN7SKP3			IRF8					LINC00402
		CCNT2						U3|ENSG00000252709.1	LOXL2		CYB5A								C17orf53				MIR1182	CCNT2		GPBP1				RN7SL49P			MBTPS1					LINC00392
		DARS						ADRBK1	PPP3CC		MBP								TMUB2				snoU13|ENSG00000238985.1	DARS		ANKRD55				LINC00330			TAF1C					LINC00393
		GPR39						ALDH3B1	SFTPC		NFATC1								G6PC3				RN7SL837P	GPR39		SETD9				snoU13|ENSG00000238932.1			USP10					RNY1P8
		HNMT						ALDH3B2	STC1		ZNF236								ASB16				RNA5SP79	HNMT		IL31RA				TSC22D1			KIAA0513					SNORA9|ENSG00000199282.1
		LCT						CHKA	TNFRSF10D		CTDP1								LSM12				RN7SL467P	LCT		SLC38A9				LINC00284			ATP2C2					SNORA68|ENSG00000251715.1
		MCM6						CPT1A	TNFRSF10C		TSHZ1								FAM171A2				RNA5SP78	MCM6		MIER3				CPB2			EMC8					SNORD37|ENSG00000212377.1
		MGAT5						FGF4	TNFRSF10B		TXNL4A												RN7SKP276	MGAT5		ACTBL2				ESD			GSE1					RNA5SP32
		CXCR4						GSTP1	DOK2		ADNP2												TMEM78	CXCR4						GTF2F2			COTL1					LINC00348
		RAB3GAP1						IGHMBP2	ENTPD4		KCNG2												SNORA51|ENSG00000206878.1	RAB3GAP1						HTR2A			MLYCD					ATXN8OS
		UBXN4						LRP5	PHYHIP		TIMM21												RNA5SP18	UBXN4						TPT1			OSGIN1					RNY3P10
		R3HDM1						NDUFV1	SORBS3		ZNF407												RNA5S17	R3HDM1						SUCLA2			NECAB2					RN7SL761P
		MAP3K19						NDUFS8	NPM2		CNDP2												RNA5S16	MAP3K19						ITM2B			ZDHHC7					LINC00364
		THSD7B						PC	ADAM28		PQLC1												RNA5S15	THSD7B						ZC3H13			WFDC1					LINC00355
		TMEM163						PPP1CA	XPO7		NETO1												RNA5S14	TMEM163						LRCH1			MTHFSD					LINC00395
		ZRANB3						RAD9A	RHOBTB2		PARD6G												RNA5S13	ZRANB3						NUFIP1			KLHL36					LINC00448
		LYPD1						RPS6KB2	SLC39A14		CNDP1												RNA5S12	LYPD1						MED4			HSDL1					LINC00459
		ACMSD						AIP	ADAMDEC1		FAM69C												RNA5S11	ACMSD						NUDT15			CRISPLD2					LINC00358
		SPOPL						PITPNM1	PIWIL2		CBLN2												RNA5S10	SPOPL						KIAA1704			DNAAF1					RNY4P31
		NCKAP5						MTL5	HR		FBXO15												RNA5S9	NCKAP5						SMIM2			SLC38A8					RNY3P5
		C2orf27B						FGF19	BIN3		LINC00908												RNA5S8	C2orf27B						KIAA0226L			ADAD2					LINC00378
		ANKRD30BL						RCE1	KIAA1967		ATP9B												RNA5S7	ANKRD30BL						COG3			FAM92B					RNA5SP31
		MIR663B						CDK2AP2	PDLIM2		LINC00909												RNA5S6	MIR663B						LACC1			C16orf74					LINC00434
		MIR3679						TCIRG1	FAM160B2		HSBP1L1												RNA5S5	MIR3679						FAM194B			MIR1910					RNY4P28
								KDM2A	REEP4		C18orf63												RNA5S4							SPERT			MIR5093					KLF5
								CLCF1	CHMP7														RNA5S3							LRRC63								DACH1
								MYEOV	PEBP4														RNA5S2							SLC25A30								EDNRB
								RHOD	R3HCC1														RNA5S1							SIAH3								LMO7
								GAL	LGI3														RNA5SP19							KCTD4								PCDH9
								SUV420H1	MIR320A														BTNL10							SERP2								POU4F1
								CABP2	C8orf58														RNF187															UCHL3
								C11orf24															MIR3620															SCEL
								SSH3															MIR5008															TBC1D4
								ANO1															WNT9A															SPRY2
								PPP6R3															ZNF678															PIBF1
								CABP4															RNA5SP77															KLF12
								CORO1B															RN7SKP165															DIS3
								CARNS1															snoU13|ENSG00000239094.1															MYCBP2
								LRFN4															snoU13|ENSG00000238545.1															FBXL3
								C11orf80															ACTA1															NDFIP2
								TMEM134															ACTN2															KLHL1
								UNC93B1															PARP1															RBM26
								ACY3															AGT															PCDH20
								MRGPRD															ARF1															RNF219
								MRGPRF															LYST															BORA
								MRPL21															EPHX1															TDRD3
								ORAOV1															GALNT2															KCTD12
								C11orf86															GNG4															SLAIN1
								NUDT8															GUK1															COMMD6
								ANKRD13D															H3F3A															MZT1
								TBX10															ITPKB															IRG1
								TBC1D10C															KCNK1															MIR3169
								GPR152															LBR															MIR3665
								MIR3163															LGALS8															MIR4704
																							MTR															MIR548X2
																							NID1
																							PSEN2
																							RAB4A
																							SRP9
																							TARBP1
																							TBCE
																							LEFTY2
																							GPR137B
																							TSNAX
																							HIST3H3
																							GNPAT
																							CDC42BPA
																							GGPS1
																							TMEM63A
																							TOMM20
																							URB2
																							LEFTY1
																							SPHAR
																							CAPN9
																							COG2
																							RBM34
																							ABCB10
																							TAF5L
																							DISC1
																							PYCR2
																							TRIM17
																							ARID4B
																							EGLN1
																							MAP10
																							HEATR1
																							ENAH
																							NUP133
																							ERO1LB
																							ADCK3
																							GJC2
																							SIPA1L2
																							RHOU
																							ACBD3
																							ARV1
																							JMJD4
																							C1orf35
																							TTC13
																							PGBD5
																							PCNXL2
																							TRIM11
																							MIXL1
																							SPRTN
																							OBSCN
																							MLK4
																							C1orf198
																							WNT3A
																							HIST3H2A
																							SNAP47
																							CCSAP
																							DNAH14
																							C1orf131
																							EDARADD
																							MRPL55
																							HIST3H2BB
																							SLC35F3
																							B3GALNT2
																							EXOC8
																							SDE2
																							IBA57
																							LIN9
																							PRSS38
																							IRF2BP2
																							C1orf95
																							FAM89A
																							COA6
																							TRIM67
																							C1orf145
																							C1orf148
																							MT1HL1
																							MIR1537
																							MIR4666A
