# Supplementary material for: Prostate Cancer Progression Modeling Provides Insight into Dynamic Molecular Changes Associated with Progressive Disease States
Source: Cancer Res Commun. 2024 Oct 24;4(10):2783–98. doi: 10.1158/2767-9764.CRC-24-0210 (PMC11500312; doi:10.1158/2767-9764.CRC-24-0210)
Supplement: Supplementary Tables S14-15 — GSE46691 disease-related genes, paths. [file crc-24-0210_supplementary_tables_s14-15_suppst14-st15.xlsx]

## Sheet: S14_GSE_selected_genes
GSE46691 selected genes
MAR6
ADAMTS20
AGMO
ANKRD17
BRCA2
CAGE1
CCAR1
CLEC12A
CNBP
CSDE1
CSMD3
CYP19A1
DDX5
DNAJC21
EIF3A
EIF4A2
EIF4G2
ERG
FNBP4
FUBP1
GIGYF2
GOLGB1
HECTD1
HNRNPU
HNRNPUL1
INCA1
KCNJ14
KIAA0368
KIF14
KRTAP10-12
LCE4A
MACF1
MATR3
MYO3A
NCL
NPAP1
PCED1B
PGA5
PRDM14
PRR22
PRRC2C
RBM39
RBM5
RPS25
SCEL
SEC31A
SETD2
SF3B1
SMARCA5
TMC2
TPR
TRIP12
USH2A
USP47
YLPM1
YTHDC1
ZBED6
ZRANB2

## Sheet: S15_GSE_Paths
GSE46691 paths
Path A (336 samples)	Progression distance	Path C (340 samples)	Progression distance	Path D (316 samples)	Progression distance
GSM1134149	0	GSM1134149	0	GSM1134149	0
GSM1134471	0.248487	GSM1134471	0.248487	GSM1134471	0.248487
GSM1134561	0.558582	GSM1134561	0.558582	GSM1134561	0.558582
GSM1134121	0.70972	GSM1134121	0.70972	GSM1134121	0.70972
GSM1134589	0.891504	GSM1134589	0.891504	GSM1134589	0.891504
GSM1134142	1.17594	GSM1134142	1.17594	GSM1134142	1.17594
GSM1134518	1.40455	GSM1134518	1.40455	GSM1134518	1.40455
GSM1134521	1.72139	GSM1134521	1.72139	GSM1134521	1.72139
GSM1134306	1.97402	GSM1134306	1.97402	GSM1134306	1.97402
GSM1134111	2.28555	GSM1134111	2.28555	GSM1134111	2.28555
GSM1134108	2.52679	GSM1134108	2.52679	GSM1134108	2.52679
GSM1134303	2.79906	GSM1134303	2.79906	GSM1134303	2.79906
GSM1134079	2.9968	GSM1134079	2.9968	GSM1134079	2.9968
GSM1134533	3.19155	GSM1134533	3.19155	GSM1134533	3.19155
GSM1134495	3.63229	GSM1134495	3.63229	GSM1134495	3.63229
GSM1134449	3.89563	GSM1134449	3.89563	GSM1134449	3.89563
GSM1134365	4.22894	GSM1134365	4.22894	GSM1134365	4.22894
GSM1134232	4.65991	GSM1134232	4.65991	GSM1134232	4.65991
GSM1134140	5.0331	GSM1134140	5.0331	GSM1134140	5.0331
GSM1134348	5.27147	GSM1134348	5.27147	GSM1134348	5.27147
GSM1134246	5.62928	GSM1134246	5.62928	GSM1134246	5.62928
GSM1134206	5.93809	GSM1134206	5.93809	GSM1134206	5.93809
GSM1134238	6.08734	GSM1134238	6.08734	GSM1134238	6.08734
GSM1134260	6.51858	GSM1134260	6.51858	GSM1134260	6.51858
GSM1134230	6.78293	GSM1134230	6.78293	GSM1134230	6.78293
GSM1134129	6.95067	GSM1134129	6.95067	GSM1134129	6.95067
GSM1134077	7.29858	GSM1134077	7.29858	GSM1134077	7.29858
GSM1134203	7.57886	GSM1134203	7.57886	GSM1134203	7.57886
GSM1134221	7.73275	GSM1134221	7.73275	GSM1134221	7.73275
GSM1134440	7.94154	GSM1134440	7.94154	GSM1134440	7.94154
GSM1134520	8.40291	GSM1134520	8.40291	GSM1134520	8.40291
GSM1134509	8.81003	GSM1134509	8.81003	GSM1134509	8.81003
GSM1134379	9.25871	GSM1134379	9.25871	GSM1134379	9.25871
GSM1134537	9.45158	GSM1134537	9.45158	GSM1134537	9.45158
GSM1134385	9.86152	GSM1134385	9.86152	GSM1134385	9.86152
GSM1134350	10.6831	GSM1134350	10.6831	GSM1134350	10.6831
GSM1134608	11.1872	GSM1134608	11.1872	GSM1134608	11.1872
GSM1134280	11.9084	GSM1134280	11.9084	GSM1134280	11.9084
GSM1134156	12.4591	GSM1134156	12.4591	GSM1134156	12.4591
GSM1134075	12.7302	GSM1134075	12.7302	GSM1134075	12.7302
GSM1134258	13.3251	GSM1134258	13.3251	GSM1134258	13.3251
GSM1134507	13.8684	GSM1134507	13.8684	GSM1134507	13.8684
GSM1134293	14.0224	GSM1134293	14.0224	GSM1134293	14.0224
GSM1134377	14.5608	GSM1134377	14.5608	GSM1134377	14.5608
GSM1134175	15.126	GSM1134175	15.126	GSM1134175	15.126
GSM1134284	15.71	GSM1134284	15.71	GSM1134284	15.71
GSM1134116	15.984	GSM1134116	15.984	GSM1134116	15.984
GSM1134483	16.4455	GSM1134483	16.4455	GSM1134483	16.4455
GSM1134567	16.7554	GSM1134567	16.7554	GSM1134567	16.7554
GSM1134383	16.9444	GSM1134383	16.9444	GSM1134383	16.9444
GSM1134585	17.1604	GSM1134585	17.1604	GSM1134585	17.1604
GSM1134296	17.3543	GSM1134296	17.3543	GSM1134296	17.3543
GSM1134517	17.6165	GSM1134517	17.6165	GSM1134517	17.6165
GSM1134378	17.9115	GSM1134378	17.9115	GSM1134378	17.9115
GSM1134131	18.176	GSM1134131	18.176	GSM1134131	18.176
GSM1134288	18.8067	GSM1134288	18.8067	GSM1134288	18.8067
GSM1134375	19.1702	GSM1134375	19.1702	GSM1134375	19.1702
GSM1134560	19.4592	GSM1134560	19.4592	GSM1134560	19.4592
GSM1134524	19.9816	GSM1134524	19.9816	GSM1134524	19.9816
GSM1134313	20.358	GSM1134313	20.358	GSM1134313	20.358
GSM1134455	21.6009	GSM1134455	21.6009	GSM1134455	21.6009
GSM1134080	22.5758	GSM1134080	22.5758	GSM1134080	22.5758
GSM1134253	23.1382	GSM1134253	23.1382	GSM1134253	23.1382
GSM1134323	23.6189	GSM1134323	23.6189	GSM1134323	23.6189
GSM1134342	24.0154	GSM1134342	24.0154	GSM1134342	24.0154
GSM1134373	24.2282	GSM1134373	24.2282	GSM1134373	24.2282
GSM1134504	24.4325	GSM1134504	24.4325	GSM1134504	24.4325
GSM1134281	24.8293	GSM1134281	24.8293	GSM1134281	24.8293
GSM1134486	25.0105	GSM1134486	25.0105	GSM1134486	25.0105
GSM1134214	25.1676	GSM1134214	25.1676	GSM1134214	25.1676
GSM1134415	25.4376	GSM1134415	25.4376	GSM1134415	25.4376
GSM1134436	25.5931	GSM1134436	25.5931	GSM1134436	25.5931
GSM1134287	25.7585	GSM1134287	25.7585	GSM1134287	25.7585
GSM1134541	26.1279	GSM1134541	26.1279	GSM1134541	26.1279
GSM1134555	26.3908	GSM1134555	26.3908	GSM1134555	26.3908
GSM1134133	26.5682	GSM1134133	26.5682	GSM1134133	26.5682
GSM1134277	26.7666	GSM1134277	26.7666	GSM1134277	26.7666
GSM1134120	26.9236	GSM1134120	26.9236	GSM1134120	26.9236
GSM1134435	27.116	GSM1134435	27.116	GSM1134435	27.116
GSM1134319	27.3453	GSM1134319	27.3453	GSM1134319	27.3453
GSM1134159	28.1959	GSM1134159	28.1959	GSM1134159	28.1959
GSM1134234	28.5304	GSM1134234	28.5304	GSM1134234	28.5304
GSM1134480	29.1015	GSM1134480	29.1015	GSM1134480	29.1015
GSM1134445	29.5245	GSM1134445	29.5245	GSM1134445	29.5245
GSM1134320	29.8741	GSM1134320	29.8741	GSM1134320	29.8741
GSM1134466	30.2004	GSM1134466	30.2004	GSM1134466	30.2004
GSM1134104	30.5159	GSM1134104	30.5159	GSM1134104	30.5159
GSM1134386	31.1504	GSM1134386	31.1504	GSM1134386	31.1504
GSM1134363	31.4762	GSM1134363	31.4762	GSM1134363	31.4762
GSM1134347	31.9796	GSM1134347	31.9796	GSM1134347	31.9796
GSM1134279	32.7161	GSM1134279	32.7161	GSM1134279	32.7161
GSM1134173	33.3725	GSM1134173	33.3725	GSM1134173	33.3725
GSM1134458	33.9456	GSM1134458	33.9456	GSM1134458	33.9456
GSM1134602	34.243	GSM1134602	34.243	GSM1134602	34.243
GSM1134171	34.6392	GSM1134171	34.6392	GSM1134171	34.6392
GSM1134523	35.4665	GSM1134523	35.4665	GSM1134523	35.4665
GSM1134092	36.8546	GSM1134092	36.8546	GSM1134092	36.8546
GSM1134424	37.2284	GSM1134424	37.2284	GSM1134424	37.2284
GSM1134211	37.6275	GSM1134211	37.6275	GSM1134211	37.6275
GSM1134410	38.8586	GSM1134410	38.8586	GSM1134410	38.8586
GSM1134494	39.0829	GSM1134494	39.0829	GSM1134494	39.0829
GSM1134408	39.8432	GSM1134408	39.8432	GSM1134408	39.8432
GSM1134468	40.1261	GSM1134468	40.1261	GSM1134468	40.1261
GSM1134215	41.4745	GSM1134215	41.4745	GSM1134215	41.4745
GSM1134592	42.5111	GSM1134592	42.5111	GSM1134592	42.5111
GSM1134588	42.6951	GSM1134588	42.6951	GSM1134588	42.6951
GSM1134327	43.5182	GSM1134327	43.5182	GSM1134327	43.5182
GSM1134290	43.6709	GSM1134290	43.6709	GSM1134290	43.6709
GSM1134212	44.4786	GSM1134212	44.4786	GSM1134212	44.4786
GSM1134078	45.1355	GSM1134078	45.1355	GSM1134078	45.1355
GSM1134259	45.6535	GSM1134259	45.6535	GSM1134259	45.6535
GSM1134334	45.9983	GSM1134334	45.9983	GSM1134334	45.9983
GSM1134152	46.651	GSM1134152	46.651	GSM1134152	46.651
GSM1134587	47.0543	GSM1134587	47.0543	GSM1134587	47.0543
GSM1134231	47.2736	GSM1134231	47.2736	GSM1134231	47.2736
GSM1134073	47.7103	GSM1134073	47.7103	GSM1134073	47.7103
GSM1134096	48.0241	GSM1134096	48.0241	GSM1134096	48.0241
GSM1134240	49.0991	GSM1134240	49.0991	GSM1134240	49.0991
GSM1134219	49.7487	GSM1134219	49.7487	GSM1134219	49.7487
GSM1134097	50.3246	GSM1134097	50.3246	GSM1134097	50.3246
GSM1134124	50.7576	GSM1134124	50.7576	GSM1134124	50.7576
GSM1134414	50.9011	GSM1134414	50.9011	GSM1134414	50.9011
GSM1134418	51.5758	GSM1134418	51.5758	GSM1134418	51.5758
GSM1134574	52.0478	GSM1134574	52.0478	GSM1134574	52.0478
GSM1134148	52.8182	GSM1134148	52.8182	GSM1134148	52.8182
GSM1134162	53.5426	GSM1134162	53.5426	GSM1134162	53.5426
GSM1134598	55.1378	GSM1134598	55.1378	GSM1134598	55.1378
GSM1134597	55.5373	GSM1134597	55.5373	GSM1134597	55.5373
GSM1134532	56.1984	GSM1134532	56.1984	GSM1134532	56.1984
GSM1134535	56.711	GSM1134535	56.711	GSM1134535	56.711
GSM1134312	56.9931	GSM1134312	56.9931	GSM1134312	56.9931
GSM1134352	57.3979	GSM1134352	57.3979	GSM1134352	57.3979
GSM1134295	57.6086	GSM1134295	57.6086	GSM1134295	57.6086
GSM1134105	58.4023	GSM1134105	58.4023	GSM1134105	58.4023
GSM1134516	58.7231	GSM1134516	58.7231	GSM1134516	58.7231
GSM1134088	59.2146	GSM1134088	59.2146	GSM1134088	59.2146
GSM1134275	59.7545	GSM1134275	59.7545	GSM1134275	59.7545
GSM1134376	59.9598	GSM1134376	59.9598	GSM1134376	59.9598
GSM1134304	60.794	GSM1134304	60.794	GSM1134304	60.794
GSM1134081	61.0739	GSM1134081	61.0739	GSM1134081	61.0739
GSM1134291	61.4664	GSM1134291	61.4664	GSM1134291	61.4664
GSM1134245	62.9917	GSM1134245	62.9917	GSM1134245	62.9917
GSM1134166	63.428	GSM1134166	63.428	GSM1134166	63.428
GSM1134528	63.7567	GSM1134528	63.7567	GSM1134528	63.7567
GSM1134243	64.0625	GSM1134243	64.0625	GSM1134243	64.0625
GSM1134538	64.4251	GSM1134538	64.4251	GSM1134538	64.4251
GSM1134542	64.7117	GSM1134542	64.7117	GSM1134542	64.7117
GSM1134099	65.3991	GSM1134099	65.3991	GSM1134099	65.3991
GSM1134515	65.6953	GSM1134515	65.6953	GSM1134515	65.6953
GSM1134205	66.0572	GSM1134205	66.0572	GSM1134205	66.0572
GSM1134510	66.8692	GSM1134510	66.8692	GSM1134510	66.8692
GSM1134315	67.2566	GSM1134315	67.2566	GSM1134315	67.2566
GSM1134344	67.9325	GSM1134344	67.9325	GSM1134344	67.9325
GSM1134596	68.5929	GSM1134596	68.5929	GSM1134596	68.5929
GSM1134070	69.8043	GSM1134070	69.8043	GSM1134070	69.8043
GSM1134220	70.6168	GSM1134220	70.6168	GSM1134220	70.6168
GSM1134233	70.9318	GSM1134233	70.9318	GSM1134233	70.9318
GSM1134225	71.335	GSM1134225	71.335	GSM1134225	71.335
GSM1134180	72.6613	GSM1134180	72.6613	GSM1134180	72.6613
GSM1134216	73.2946	GSM1134216	73.2946	GSM1134216	73.2946
GSM1134318	74.239	GSM1134318	74.239	GSM1134318	74.239
GSM1134548	74.5157	GSM1134548	74.5157	GSM1134548	74.5157
GSM1134370	75.3491	GSM1134370	75.3491	GSM1134370	75.3491
GSM1134101	76.0589	GSM1134101	76.0589	GSM1134101	76.0589
GSM1134563	76.6129	GSM1134563	76.6129	GSM1134563	76.6129
GSM1134341	77.4863	GSM1134341	77.4863	GSM1134341	77.4863
GSM1134298	77.728	GSM1134298	77.728	GSM1134298	77.728
GSM1134559	78.1532	GSM1134559	78.1532	GSM1134559	78.1532
GSM1134545	78.8268	GSM1134545	78.8268	GSM1134545	78.8268
GSM1134155	79.0622	GSM1134155	79.0622	GSM1134155	79.0622
GSM1134090	79.7934	GSM1134090	79.7934	GSM1134090	79.7934
GSM1134138	81.1201	GSM1134138	81.1201	GSM1134138	81.1201
GSM1134513	81.8115	GSM1134513	81.8115	GSM1134513	81.8115
GSM1134349	82.0427	GSM1134349	82.0427	GSM1134349	82.0427
GSM1134381	82.2431	GSM1134381	82.2431	GSM1134381	82.2431
GSM1134160	82.5558	GSM1134160	82.5558	GSM1134160	82.5558
GSM1134549	82.8039	GSM1134549	82.8039	GSM1134549	82.8039
GSM1134192	83.1848	GSM1134192	83.1848	GSM1134192	83.1848
GSM1134202	84.1782	GSM1134202	84.1782	GSM1134202	84.1782
GSM1134423	84.6463	GSM1134423	84.6463	GSM1134423	84.6463
GSM1134226	85.6017	GSM1134226	85.6017	GSM1134226	85.6017
GSM1134441	86.3497	GSM1134441	86.3497	GSM1134441	86.3497
GSM1134556	86.7439	GSM1134556	86.7439	GSM1134556	86.7439
GSM1134485	87.0616	GSM1134485	87.0616	GSM1134485	87.0616
GSM1134419	87.9705	GSM1134419	87.9705	GSM1134419	87.9705
GSM1134191	88.6116	GSM1134191	88.6116	GSM1134191	88.6116
GSM1134497	88.989	GSM1134497	88.989	GSM1134497	88.989
GSM1134438	89.1774	GSM1134438	89.1774	GSM1134438	89.1774
GSM1134093	89.5576	GSM1134093	89.5576	GSM1134093	89.5576
GSM1134405	90.1064	GSM1134405	90.1064	GSM1134405	90.1064
GSM1134395	90.485	GSM1134395	90.485	GSM1134395	90.485
GSM1134551	91.6801	GSM1134551	91.6801	GSM1134551	91.6801
GSM1134316	92.5763	GSM1134316	92.5763	GSM1134316	92.5763
GSM1134100	93.1784	GSM1134100	93.1784	GSM1134100	93.1784
GSM1134085	93.4298	GSM1134085	93.4298	GSM1134085	93.4298
GSM1134431	94.3598	GSM1134431	94.3598	GSM1134431	94.3598
GSM1134492	95.0523	GSM1134492	95.0523	GSM1134492	95.0523
GSM1134200	95.3888	GSM1134200	95.3888	GSM1134200	95.3888
GSM1134278	96.5533	GSM1134278	96.5533	GSM1134278	96.5533
GSM1134477	96.7305	GSM1134477	96.7305	GSM1134477	96.7305
GSM1134127	97.1053	GSM1134127	97.1053	GSM1134127	97.1053
GSM1134118	97.2918	GSM1134118	97.2918	GSM1134118	97.2918
GSM1134554	97.5069	GSM1134554	97.5069	GSM1134554	97.5069
GSM1134572	99.2359	GSM1134572	99.2359	GSM1134572	99.2359
GSM1134470	99.6558	GSM1134470	99.6558	GSM1134470	99.6558
GSM1134345	99.8636	GSM1134345	99.8636	GSM1134345	99.8636
GSM1134309	100.685	GSM1134309	100.685	GSM1134309	100.685
GSM1134364	100.951	GSM1134364	100.951	GSM1134364	100.951
GSM1134583	101.309	GSM1134583	101.309	GSM1134583	101.309
GSM1134450	101.706	GSM1134450	101.706	GSM1134450	101.706
GSM1134294	102.206	GSM1134294	102.206	GSM1134294	102.206
GSM1134600	102.671	GSM1134600	102.671	GSM1134600	102.671
GSM1134544	102.988	GSM1134544	102.988	GSM1134544	102.988
GSM1134581	103.253	GSM1134581	103.253	GSM1134581	103.253
GSM1134371	103.904	GSM1134371	103.904	GSM1134371	103.904
GSM1134514	104.03	GSM1134508	104.068	GSM1134508	104.068
GSM1134394	104.337	GSM1134332	104.269	GSM1134332	104.269
GSM1134586	104.627	GSM1134305	104.5	GSM1134305	104.5
GSM1134452	104.977	GSM1134530	104.99	GSM1134530	104.99
GSM1134270	105.278	GSM1134083	105.201	GSM1134083	105.201
GSM1134531	105.53	GSM1134519	105.601	GSM1134519	105.601
GSM1134607	105.912	GSM1134557	105.919	GSM1134557	105.919
GSM1134576	106.195	GSM1134343	106.291	GSM1134343	106.291
GSM1134570	107.108	GSM1134571	106.792	GSM1134571	106.792
GSM1134368	108.209	GSM1134479	107.003	GSM1134479	107.003
GSM1134448	108.44	GSM1134194	107.29	GSM1134194	107.29
GSM1134369	108.855	GSM1134439	107.505	GSM1134439	107.505
GSM1134361	108.981	GSM1134496	107.869	GSM1134496	107.869
GSM1134314	109.316	GSM1134302	108.1	GSM1134302	108.1
GSM1134301	109.534	GSM1134579	108.699	GSM1134579	108.699
GSM1134065	109.631	GSM1134115	109.124	GSM1134115	109.124
GSM1134324	109.786	GSM1134482	109.26	GSM1134482	109.26
GSM1134086	110.046	GSM1134502	109.461	GSM1134503	109.383
GSM1134367	110.174	GSM1134417	109.731	GSM1134271	109.555
GSM1134338	110.629	GSM1134512	110.09	GSM1134074	109.924
GSM1134384	110.906	GSM1134106	110.803	GSM1134102	110.399
GSM1134540	111.343	GSM1134475	111.031	GSM1134584	110.62
GSM1134595	111.64	GSM1134553	111.412	GSM1134208	111.141
GSM1134526	112.241	GSM1134218	111.792	GSM1134263	111.321
GSM1134167	112.7	GSM1134473	111.974	GSM1134169	111.503
GSM1134340	112.997	GSM1134403	112.119	GSM1134577	112.014
GSM1134134	113.488	GSM1134198	112.715	GSM1134177	112.519
GSM1134578	113.743	GSM1134146	113.707	GSM1134399	113.497
GSM1134117	114.114	GSM1134189	114.093	GSM1134228	113.648
GSM1134457	114.712	GSM1134244	114.339	GSM1134066	113.844
GSM1134229	114.851	GSM1134325	114.675	GSM1134292	114.03
GSM1134188	115.036	GSM1134321	114.895	GSM1134161	114.274
GSM1134272	115.556	GSM1134426	115.256	GSM1134474	115.205
GSM1134178	116.125	GSM1134261	115.52	GSM1134402	115.414
GSM1134204	116.398	GSM1134125	115.866	GSM1134145	116.476
GSM1134425	116.511	GSM1134165	116.203	GSM1134569	117.49
GSM1134489	116.791	GSM1134594	116.514	GSM1134168	118.014
GSM1134463	117.17	GSM1134255	116.668	GSM1134550	118.35
GSM1134250	117.473	GSM1134150	116.793	GSM1134300	119.219
GSM1134472	117.862	GSM1134098	116.934	GSM1134193	119.431
GSM1134461	118.183	GSM1134603	117.1	GSM1134326	119.696
GSM1134575	118.921	GSM1134126	117.381	GSM1134546	120.871
GSM1134582	119.537	GSM1134185	117.525	GSM1134382	121.45
GSM1134172	121.132	GSM1134274	117.726	GSM1134391	122.058
GSM1134113	121.347	GSM1134401	117.916	GSM1134601	122.192
GSM1134465	121.581	GSM1134247	118.081	GSM1134481	122.56
GSM1134132	121.862	GSM1134464	118.318	GSM1134128	122.857
GSM1134444	122.038	GSM1134227	118.892	GSM1134144	123.013
GSM1134493	122.583	GSM1134333	119.135	GSM1134388	123.196
GSM1134176	123.4	GSM1134064	119.479	GSM1134336	123.462
GSM1134184	123.689	GSM1134257	119.628	GSM1134217	123.757
GSM1134254	123.939	GSM1134580	119.792	GSM1134183	123.973
GSM1134089	124.188	GSM1134182	119.943	GSM1134568	124.264
GSM1134374	124.708	GSM1134605	120.169	GSM1134389	124.456
GSM1134210	124.988	GSM1134269	120.315	GSM1134599	124.788
GSM1134139	125.156	GSM1134137	120.512	GSM1134353	125.213
GSM1134393	125.434	GSM1134543	120.797	GSM1134590	125.461
GSM1134437	125.642	GSM1134525	121.265	GSM1134505	125.851
GSM1134112	126.072	GSM1134573	121.434	GSM1134143	126.203
GSM1134400	126.253	GSM1134174	121.792	GSM1134317	126.438
GSM1134071	126.399	GSM1134249	121.963	GSM1134251	126.693
GSM1134593	126.584	GSM1134355	122.281	GSM1134170	126.943
GSM1134539	126.798	GSM1134308	122.44	GSM1134130	127.293
GSM1134153	127.117	GSM1134372	122.554	GSM1134237	127.66
GSM1134359	127.295	GSM1134366	122.838	GSM1134604	127.957
GSM1134565	127.569	GSM1134328	123.13	GSM1134195	128.188
GSM1134122	127.735	GSM1134534	123.288	GSM1134392	128.516
GSM1134329	127.895	GSM1134158	123.481	GSM1134337	128.848
GSM1134357	128.066	GSM1134141	123.655	GSM1134135	130.518
GSM1134151	128.354	GSM1134181	123.872	GSM1134197	132.163
GSM1134527	128.492	GSM1134467	124.081	GSM1134362	134.671
GSM1134310	128.658	GSM1134076	124.282	GSM1134413	137.152
GSM1134354	128.837	GSM1134390	124.505	GSM1134224	137.388
GSM1134422	129.103	GSM1134404	124.897	GSM1134209	137.932
GSM1134411	129.195	GSM1134114	125.15	GSM1134264	138.202
GSM1134421	129.436	GSM1134335	125.328	GSM1134409	138.55
GSM1134430	129.713	GSM1134396	125.563	GSM1134067	139.085
GSM1134201	130.143	GSM1134456	125.778	GSM1134591	139.275
GSM1134536	130.314	GSM1134289	126.02	GSM1134506	139.474
GSM1134487	130.643	GSM1134110	126.169	GSM1134552	139.808
GSM1134484	130.789	GSM1134412	126.35	GSM1134273	140.076
GSM1134213	130.927	GSM1134407	126.609	GSM1134322	140.481
GSM1134163	131.109	GSM1134427	127.048	GSM1134241	141.079
GSM1134283	131.399	GSM1134136	127.6	GSM1134453	141.246
GSM1134356	131.709	GSM1134239	127.884	GSM1134199	141.566
GSM1134406	132.02	GSM1134190	128.12	GSM1134443	142.103
GSM1134268	132.18	GSM1134488	128.305	GSM1134558	142.541
GSM1134223	132.376	GSM1134186	128.512	GSM1134147	142.721
GSM1134428	132.648	GSM1134454	128.766	GSM1134297	143.002
GSM1134529	133.065	GSM1134222	129.088	GSM1134103	143.235
GSM1134252	133.545	GSM1134562	129.782	GSM1134119	146.27
GSM1134469	133.779	GSM1134236	129.95	GSM1134087	147.715
GSM1134459	133.965	GSM1134082	130.184	GSM1134346	149.374
GSM1134460	134.168	GSM1134266	130.466	GSM1134566	149.704
GSM1134434	134.476	GSM1134432	130.672	GSM1134311	150.026
GSM1134068	134.778	GSM1134187	130.871	GSM1134360	150.256
GSM1134282	135.159	GSM1134501	131.105	GSM1134398	150.466
GSM1134416	135.34	GSM1134462	131.379	GSM1134451	150.76
GSM1134433	135.53	GSM1134491	131.572	GSM1134500	150.955
GSM1134157	135.835	GSM1134442	131.876	GSM1134339	151.206
GSM1134476	136.015	GSM1134072	132.051	GSM1134265	151.467
GSM1134262	136.241	GSM1134387	132.282
GSM1134522	136.439	GSM1134447	132.603
GSM1134256	136.692	GSM1134478	132.899
GSM1134330	136.974	GSM1134235	133.073
GSM1134358	137.167	GSM1134179	133.344
GSM1134380	137.37	GSM1134276	133.58
GSM1134331	137.574	GSM1134242	133.764
GSM1134094	137.854	GSM1134207	134
GSM1134069	137.977	GSM1134154	134.222
GSM1134606	138.229	GSM1134109	134.442
GSM1134164	138.461	GSM1134267	134.753
GSM1134351	138.706	GSM1134511	134.936
GSM1134107	138.844	GSM1134285	135.124
GSM1134196	139.084	GSM1134084	135.7
GSM1134498	139.207	GSM1134123	135.875
GSM1134429	139.386	GSM1134307	136.079
GSM1134091	139.55	GSM1134547	136.329
GSM1134499	139.772	GSM1134286	136.849
GSM1134420	139.907	GSM1134446	137.091
GSM1134397	140.115	GSM1134564	137.335
		GSM1134299	137.536
		GSM1134248	137.964
		GSM1134095	138.293
		GSM1134490	138.494
