# Supplementary material for: Prostate Cancer Progression Modeling Provides Insight into Dynamic Molecular Changes Associated with Progressive Disease States
Source: Cancer Res Commun. 2024 Oct 24;4(10):2783–98. doi: 10.1158/2767-9764.CRC-24-0210 (PMC11500312; doi:10.1158/2767-9764.CRC-24-0210)
Supplement: Supplementary Table S1 — Data, methods and softwares used. [file crc-24-0210_supplementary_table_s1_suppst1.xlsx]

## Sheet: S1_SummaryTable
Data, methods and softwares used in the study
Name	Brief description and purpose in the study	Source link	Reference
Data
TCGA data	Discovery dataset	https://www.cbioportal.org/study/summary?id=prad_tcga_pan_can_atlas_2018	doi: 10.1016/j.cell.2018.03.022
GSE46691	Validation dataset	https://www.ncbi.nlm.nih.gov/geo/query/acc.cgi?acc=GSE46691	doi: 10.1371/journal.pone.0066855
Methods and softwares
LOGO	Select disease-related genes	https://github.com/runpuchen/PC_progression	doi: 10.1109/TPAMI.2009.190
DDRTree	Dimension reduction and principal tree learning	https://github.com/runpuchen/PC_progression	doi: 10.1145/2783258.2783309
Running sum enrichment analysis	Test the association between a discrete variable and a progression path	https://github.com/runpuchen/PC_progression	doi: 10.1093/nar/gkx003
Discovery of genes changed along progression paths	Identify genes whose expression levels changed significantly along a progression path	https://cole-trapnell-lab.github.io/monocle-release/docs/	doi: 10.1038/nbt.2859
Branching expression analysis model	Identify genes with distinct expression patterns along different progression paths	https://cole-trapnell-lab.github.io/monocle-release/docs/	doi: 10.1038/nmeth.4402
Gene set enrichment analysis	Find pathways that are overrepresented in identified gene modules	https://bioconductor.org/packages/release/bioc/html/clusterProfiler.html	doi: 10.1089/omi.2011.0118
